# Supplementary material for: Network-based proteomic approaches reveal the neurodegenerative, neuroprotective and pain-related mechanisms involved after retrograde axonal damage
Source: Sci Rep. 2015 Mar 18;5:9185. doi: 10.1038/srep09185 (PMC5378195; doi:10.1038/srep09185)
Supplement: Supplementary Information — supplementary table 1 [file srep09185-s1.xls]

## Sheet: S1A
	Supplementary table S1A. Filtered list of identified peptides detected by mass spectrometry analysis: only peptides belonging to one protein group are taken into consideration for further analysis
Protein Group Accession	Sequence	# PSMs	# Proteins	# Protein Groups	Modifications	MH+ [Da]
A0JPJ7	YLEANMTQSALPK	36	1	1		1465.74
A0JPJ7	NYIVEDGDIIFFK	40	1	1		1572.8
A0JPJ7	IPAFLNVVDIAGLVK	37	1	1		1568.94
A0JPJ7	IGIVGLPNVGK	40	1	1		1066.66
A0JPJ7	STFFNVLTNSQASAENFPFCTIDPNESR	54	1	1	C20(Carbamidomethyl)	3193.46
A0JPJ7	FYHDWNDKEIEVLNK	62	1	1		1949.94
A0JPJ7	LQELSAEER	16	1	1		1074.54
A0JPJ7	LKPEYDIMCK	19	1	1	C9(Carbamidomethyl)	1296.63
A0JPJ7	AFEDDDITHVEGSVDPIR	32	1	1		2014.93
A0JPJ7	AGFAALQLEYFFTAGPDEVR	11	1	1		2202.09
A0JPJ7	YDDFKDEGSENAVK	64	1	1		1616.71
A0JPJ7	VPVPDER	15	1	1		811.431
A0JPJ7	SWVIDQK	10	1	1		875.463
A0JPJ7	FDFLCQCHKPASK	1	1	1	C5(Carbamidomethyl); C7(Carbamidomethyl)	1637.76
A0JPJ7	KGGDGLKPPPIIGR	1	1	1		1404.83
A0JPJ7	YLEANMTQSALPK	3	1	1	M6(Oxidation)	1481.73
A0JPJ7	GGDGLKPPPIIGR	1	1	1		1276.74
A0JPM9	AAAAAAAAGDSDSWDADTFSMEDPVRK	50	1	1	N-Term(Acetyl); M21(Oxidation)	2784.21
A0JPM9	LQEESDLELAK	33	1	1		1274.65
A0JPM9	VLTPEEQLADK	26	1	1		1242.66
A0JPM9	ETFGVNNTVYGIDAMNPSSR	10	1	1	M15(Oxidation)	2187.99
A0JPM9	VLTPEEQLADKLR	4	1	1		1511.84
A0JPM9	DDFTEFGK	8	1	1		958.415
A0JPM9	KGVVPGGGLK	1	1	1		911.567
A0JPQ9	NFAGEVLGYVTPWNSHGYDVAK	1	1	1		2424.16
A0JPQ9	SVLDSEDEIEELSK	4	1	1		1592.75
A0JPQ9	VVWDSQAAEHFFEYK	2	0	1		1855.86
A1A5P0	ASPVGEGPQVPSK	6	1	1		1252.65
A1A5P0	DRDHDRDPDHSQDR	1	1	1		1763.74
A1A5P5	GDVLAHESELLGLVK	4	1	1	N-Term(Acetyl)	1621.88
A1L108-2	GFEKPTENSSAVLLQWHEK	17	2	1		2200.1
A1L108-2	ALAVGGLGSIIR	4	2	1		1126.69
A1L108-2	SSEIEQAVQSLDR	2	2	1		1461.72
A2RRU1	YLCAGAVDFYNNLENFNVDK	5	1	1	C3(Carbamidomethyl)	2366.08
A2RRU1	LSDLLDWK	31	1	1		989.529
A2RRU1	VIFHPEFLSSTSPLLPVDYEEFVR	32	1	1		2821.45
A2RRU1	VTGDEWGDNYYLVGPYTEQGVR	30	1	1		2518.16
A2RRU1	IGLFNSSADR	4	1	1		1079.55
A2RRU1	TQVELLEPPTPELK	7	1	1		1593.87
A2RRU1	AFPDHFTYEPHEVDATQGYR	1	1	1		2380.06
A2RUW1	IAWTHITIPESLK	30	1	1		1508.85
A2RUW1	LGYAVYETPTAHNGAK	33	1	1		1691.84
A2RUW1	GPVYIGELPQDFLR	43	1	1		1603.85
A2RUW1	LSITVVQAK	16	1	1		958.593
A2RUW1	QGQVEDEWYSLSGR	29	1	1		1653.75
A2RUW1	ITPTQQQQQIQLDAQAAQQLQYGGAVGTVGR	31	1	1		3296.69
A2RUW1	DAAINSLLQMGEES	4	1	1		1477.68
A2RUW1	SVLEAQR	4	1	1		802.441
A2RUW1	AIQDMFPNMDR	3	1	1	M5(Oxidation)	1353.59
A2VCX1	VACAEEWQESR	17	1	1	C3(Carbamidomethyl)	1364.59
A2VCX1	IANLMHVPPSLFTEPNEISQYLPIK	15	1	1	M5(Oxidation)	2867.51
A2VCX1	IDPNPVDSESAPSE	17	1	1		1456.64
A2VCX1	VVPTTDHIDTEK	5	1	1		1354.68
A2VCX1	EVIKPYDWTYTTDYK	18	1	1		1921.92
A2VCX1	IDGVLIR	1	1	1		785.488
A2VD12	DFVDALEDSLEEVALK	71	1	1		1792.88
A2VD12	QEGLALFGVELAPVR	6	1	1		1598.89
A2VD12	FRDFVDALEDSLEEVALK	14	1	1		2096.05
A2VD12	ELPLSPAYFGEDGIFR	6	1	1		1810.91
A2VD12	VDPESEEAPQALQDSSK	29	1	1		1829.84
A2VD12	RPGDTAVQEDLQETPMVTSLGPDTQDLER	1	1	1	M16(Oxidation)	3214.52
A2VD12	DNSPDSVSWEELLR	9	1	1		1646.77
A6JFQ6	LELNENPDVLHQDIQQVR	29	1	1		2160.1
A6JFQ6	ALIDGFPGVLENR	2	1	1		1400.75
A6JFQ6	LTPSILK	1	1	1		771.498
A6JUQ6	THLQAGLSPETLEK	1	1	1	N-Term(Acetyl)	1565.82
A7VJC2-3	LFIGGLSFETTEESLR	14	4	1		1798.92
A7VJC2-3	IDTIEIITDR	37	4	1		1188.65
A7VJC2-3	GGGGNFGPGPGSNFR	35	4	1		1377.63
A7VJC2-3	NMGGPYGGGNYGPGGSGGSGGYGGR	1	4	1		2189.91
A7VJC2-3	DYFEEYGK	7	4	1		1050.44
A7VJC2-3	LTDCVVMR	7	4	1	C4(Carbamidomethyl)	993.485
A7VJC2-3	YHTINGHNAEVR	17	4	1		1410.69
A7VJC2-3	LTDCVVMRDPASK	5	4	1	C4(Carbamidomethyl)	1491.72
A7VJC2-3	GFGFVTFDDHDPVDK	3	4	1		1695.77
A7VJC2-3	NMGGPYGGGNYGPGGSGGSGGYGGR	1	4	1	M2(Oxidation)	2205.9
A8WCF8	DTVDSAGTSPTAVLAAGEDAGAGR	35	1	1		2189.04
A8WCF8	AVVRPVEDGEIQGVWLLTEVDHWNNEK	28	1	1		3132.58
A8WCF8	YDFISLQCQQVVR	21	1	1	C8(Carbamidomethyl)	1655.82
A8WCF8	EYFVFRPGTIEQAVEEIR	21	1	1		2183.12
A8WCG0	GAKDITGR	9	1	1		817.454
A9CMA6	ISESGQFSDGFEDR	2	1	1		1573.68
A9CMA6	LKPHEAQNYR	1	1	1		1255.65
A9UMV8	AGLQFPVGR	32	9	1		944.531
A9UMV8	HLQLAIR	10	9	1		850.526
A9UMV8	VTIAQGGVLPNIQAVLLPK	3	8	1		1931.17
B0BN18	IIETLSQQLQAK	22	1	1		1371.78
B0BN18	GAVSAEQVIAGFNR	39	1	1		1418.74
B0BN18	MVGGVLVER	10	1	1		959.534
B0BN56	NEFLSPELVAAASAVADSLPFDK	9	1	1		2391.21
B0BN72	TFKPIDLSDLK	3	1	1		1276.71
B0BN72	SPTNSSEIFTPAHEENVR	1	1	1		2014.95
B0BN85	LEGQGDVPAPK	24	1	1		1110.58
B0BN85	LDGTDTNFDIWIK	33	1	1		1537.75
B0BN85	ALEQNPDDAQYYCQR	38	1	1	C13(Carbamidomethyl)	1870.8
B0BN85	AAAAAGPASSQR	40	1	1	N-Term(Acetyl)	1099.55
B0BN85	FFQSFPDALIDGDPQAALEELTK	100	1	1		2552.26
B0BN85	LFQQIYSDGSDEVKR	21	1	1		1784.88
B0BN85	DYASALETFAEGQK	29	1	1		1529.71
B0BN85	LVGEIKEEEKNEK	14	1	1		1544.82
B0BN85	LLHPIIPEQSTFK	25	1	1		1522.86
B0BN85	YCDGIADVKK	6	1	1	C2(Carbamidomethyl)	1168.57
B0BN85	IPSGEDCSLK	5	1	1	C7(Carbamidomethyl)	1105.52
B0BN85	SLELNPNNSTALLR	4	1	1		1541.83
B0BN85	YCDGIADVK	3	1	1	C2(Carbamidomethyl)	1040.47
B0BN93	SAWGQQPDLAANEAQLLR	82	1	1		1967.99
B0BN93	ETIEDVEEMLNNLPGVTSVHSR	59	1	1	M9(Oxidation)	2485.19
B0BN93	LYENFISEFEHR	18	1	1		1583.75
B0BN93	LNIGDLQATK	38	1	1		1072.6
B0BN93	QLTFEEIAK	35	1	1		1078.58
B0BN93	VLDLQQIK	14	1	1		956.578
B0BN93	VELLVMK	1	1	1		831.5
B0BN93	LELWCTDVK	6	1	1	C5(Carbamidomethyl)	1163.58
B0BN93	FLGCVDIK	11	1	1	C4(Carbamidomethyl)	951.496
B0BN93	YYQTIGNHASYYK	10	1	1		1607.75
B0BN93	SMELLVEHQAQDILT	3	1	1		1726.87
B0BN93	DLPVSEQQER	21	1	1		1200.59
B0BN93	SSDEAVILCK	4	1	1	C9(Carbamidomethyl)	1121.55
B0BN93	ETIEDVEEMLNNLPGVTSVHSR	12	1	1		2469.19
B0BN93	SMELLVEHQAQDILT	1	1	1	M2(Oxidation)	1742.86
B0BNA5	FALITWIGEDVSGLQR	65	1	1		1804.96
B0BNA5	DDGSSVIWVTFK	27	1	1		1353.67
B0BNA5	ELEEDFIR	40	1	1		1050.51
B0BNA5	KELEEDFIR	23	1	1		1178.6
B0BNA5	YDGATIVPGDQGADYQHFIQQCTDDVR	30	1	1	C22(Carbamidomethyl)	3069.36
B0BNA7	DPSQIDSNEPYMK	14	1	1		1523.67
B0BNA7	ITSAVWGPLGECIIAGHESGELNQYSAK	16	1	1	C12(Carbamidomethyl)	2987.46
B0BNA7	GHFGPINSVAFHPDGK	10	1	1		1679.83
B0BNA7	DPIVNVWYSVNGER	4	1	1		1647.81
B0BNA7	EGDLLFTVAK	25	1	1		1092.59
B0BNA7	LFDSTSLEHQK	3	1	1		1304.65
B0BNA7	SGEVLVNVK	13	1	1		944.541
B0BNA7	MKPILLQGHER	1	1	1		1321.74
B0BNA7	TERPVNSAALSPNYDHVVLGGGQEAMDVTTTSTR	1	1	1	M26(Oxidation)	3589.71
B0BND0	FVSPLTLVADEGWFIAESR	144	1	1		2137.1
B0BND0	NVPTDINFANAVSDALDSLK	105	1	1		2104.06
B0BND0	SDYISEDALASLPGFR	33	1	1		1740.85
B0BND0	GIFLAFGPDFK	3	1	1		1211.65
B0BND0	ADLAAIYHER	62	1	1		1158.59
B0BND0	IDVEGHHYGPSSPQR	15	1	1		1678.79
B0BND0	YISLDDLQQVK	30	1	1		1321.7
B0BND0	DQGPVVSLWPVPEK	35	1	1		1550.82
B0BND0	TVEHMTVYEK	3	1	1	M5(Oxidation)	1252.59
B0BND0	SFDIGVNR	13	1	1		907.463
B0BND0	TVEHMTVYEK	17	1	1		1236.59
B0BNE5	SVSAFAPICNPVLCPWGK	21	1	1	C9(Carbamidomethyl); C14(Carbamidomethyl)	2002.99
B0BNE5	VFEHSSVELK	80	1	1		1174.61
B0BNE5	SGCQQAASEHGLVVIAPDTSPR	41	1	1	C3(Carbamidomethyl)	2280.1
B0BNE5	AFNGYLGPDQSK	42	1	1		1296.62
B0BNE5	SYSGPQIDILIDQGKDDEFLSNGQLLPDNFIAACTEK	14	1	1	C34(Carbamidomethyl)	4112.01
B0BNE5	MYSYVTEELPQLINANFPVDPQR	68	1	1	M1(Oxidation)	2740.33
B0BNE5	AYDATCLVK	38	1	1	C6(Carbamidomethyl)	1040.51
B0BNE5	FAIYLPPQAESAK	38	1	1		1434.76
B0BNE5	IPVVFR	3	1	1		730.461
B0BNE5	MYSYVTEELPQLINANFPVDPQR	4	1	1		2724.33
B0BNF1	ELEEETNAFNCR	38	1	1	C11(Carbamidomethyl)	1511.64
B0BNF1	DDSYRPIVDYIDTQFENYLQEELK	4	1	1		2993.41
B0BNF1	LRPQTYDLQESNVHLK	44	1	1		1941.02
B0BNF1	SLSLGGHVGFDSLPDQLVSK	13	1	1		2056.07
B0BNF1	AAMEALQSQALHATSQQPLR	4	1	1		2151.1
B0BNF1	EFLSELQR	9	1	1		1021.53
B0BNF1	ISNAEPEPR	5	1	1		1012.51
B0BNF1	SLFDYHDTR	4	1	1		1153.53
B0BNF1	LTIVDAVGFGDQINK	3	1	1		1589.85
B0BNG0	ILQEDPTNTAAR	40	1	1		1328.68
B0BNG0	YTQGGLENLELSR	11	1	1		1479.74
B0BNK7	CRAVGDPEPR	1	1	1	C1(Carbamidomethyl)	1156.55
B0BNL4-2	ADFADISILSDF	2	2	1		1313.63
B0BNM1	SPPTVLVICGPGNNGGDGLVCAR	20	1	1	C9(Carbamidomethyl); C21(Carbamidomethyl)	2310.13
B0BNM1	GNPSGIQPDLLISLTAPK	20	1	1		1821.01
B0BNM1	YQLNLPAYPDTECVYR	41	1	1	C13(Carbamidomethyl)	2001.94
B0BNM9	GQNVTEEECLEK	41	1	1	C9(Carbamidomethyl)	1435.64
B0BNM9	AALYAAPYK	13	1	1		967.525
B0BNM9	ALLAEHLLKPLPADR	32	1	1	N-Term(Acetyl)	1698.99
B0BNM9	GMYGAEWPK	37	1	1		1038.47
B0BNM9	TLQNILEVEK	33	1	1		1186.67
B0BNM9	DENHPNLIR	3	1	1		1107.55
B0BNM9	AYEMALK	8	1	1		825.417
B0BNM9	AYEMALK	1	1	1	M4(Oxidation)	841.413
B0BNM9	AVYDTDPAK	3	1	1		979.473
B0BNM9	ADISGNITK	1	1	1		918.488
B0BNN3	LYPIANGNNQSPIDIK	40	1	1		1756.92
B0BNN3	ADGLAIIGVLMK	7	1	1		1200.7
B0BNN3	HDSSLKPVSVSYNPATAK	52	1	1		1900.98
B0BNN3	ESISLSPEQLAQLR	39	1	1		1570.84
B0BNN3	VGPANPNLQK	31	1	1		1037.57
B0BNN3	VLDALSSVK	12	1	1		931.545
B0BNN3	GGPLADSYR	4	1	1		935.458
B0BNN3	YSGELHLVHWNSAK	1	1	1		1640.82
B0BNN3	ADGLAIIGVLMK	1	1	1	M11(Oxidation)	1216.7
B0BNN3	EIVNVGHSFHVVFDDSSNQSVLK	2	1	1		2557.27
B0BNN3	GLLSSAEGEPAVPVLSNHRPPQPLK	1	1	1		2593.41
B0K019	ILEEIDTMVLPENFK	1	1	1	M8(Oxidation)	1806.93
B0K020	HNEETGDNVGPLIIK	59	1	1		1635.83
B0K020	VVHAFDMEDLGDK	39	1	1		1475.68
B0K020	FPFCDGAHIK	6	1	1	C4(Carbamidomethyl)	1191.56
B0K020	AMVNLQIQK	3	1	1		1044.59
B0K020	VVHAFDMEDLGDK	13	1	1	M7(Oxidation)	1491.68
B0LPN4-2	SIISLLDKHGR	2	2	1		1238.72
B0LPN4-2	YLDFLR	8	2	1		826.446
B0LPN4-2	TGLDSVKSALR	9	2	1		1146.65
B0LPN4-2	DLLLQTR	5	2	1		858.505
B0LPN4-2	DRISELLGMDK	1	0	1	M9(Oxidation)	1292.65
B0LPN4-2	ELTEESDLLSDIFGLDLK	1	2	1		2037.03
B0LPN4-2	DFDVGDGFIPVCSLGVAQVGR	5	2	1	C12(Carbamidomethyl)	2208.07
B0LPN4-2	SANKEESEKERPEEQAPR	2	2	1		2114.01
B0LPN4-2	WAQESVIEDPELVR	1	2	1		1670.83
B0LT89	ADIWSLGITAIELAK	43	1	1		1600.89
B0LT89	SQACGGNLGSIEELR	11	1	1	C4(Carbamidomethyl)	1590.75
B0LT89	LADFGVAGQLTDTQIK	18	1	1		1676.89
B0LT89	NTFVGTPFWMAPEVIK	11	1	1	M10(Oxidation)	1852.93
B0LT89	NLENGTLQPSDLER	2	1	1		1585.79
B1H267	TTLPTFQSPEFSVTR	37	1	1		1710.87
B1H267	FEQLSESAKEELINFK	21	1	1		1911.97
B1H267	NNVSLLQSCIDLFK	7	1	1	C9(Carbamidomethyl)	1650.85
B1H267	AAVPELLEQQEEDR	12	1	1	N-Term(Acetyl)	1668.81
B1H267	SADEVLFSGVK	13	1	1		1151.59
B1H267	AAVPELLEQQEEDRSK	4	1	1	N-Term(Acetyl)	1883.93
B1H267	ALIDYENSNK	3	1	1		1166.57
B1H267	EVDDFFEQEK	4	1	1		1285.56
B1H267	LSSHPVLSK	1	1	1		967.557
B1WBW4	LLYLLESTDDPIITEK	2	1	1		1863
B2DD29	LSLEQIQK	8	1	1		958.556
B2DD29	SPVFSFSPEPGVGDEAR	2	1	1		1777.84
B2DD29	FQVDISSSEGPEPSPR	1	1	1		1731.82
B2GUV7	LKEGDTIIVPGVEGPIVTQIR	5	1	1		2234.28
B2GUV7	ELRVKNQYEKHK	1	1	1		1571.86
B2GUZ1	EHLIDELDYVLVPTEAWNK	7	1	1		2284.15
B2GUZ5	EASDPQPEDVDGGLK	40	1	1		1556.71
B2GUZ5	DVQDSVTVSNEVQTAK	29	1	1		1719.84
B2GUZ5	FTITPPTAQVVGVLK	33	1	1		1570.92
B2GUZ5	IEGYDDQVLITEHGDLGNSR	10	1	1		2231.05
B2GUZ5	FITHAPPGEFNEVFNDVR	31	1	1		2089.01
B2GUZ5	EGAAHAFAQYNMDQFTPVK	39	1	1		2124.98
B2GUZ5	DHYSNGFCTVYAK	6	1	1	C8(Carbamidomethyl)	1561.67
B2GUZ5	TIDGQQTIIACIESHQFQPK	8	1	1	C11(Carbamidomethyl)	2314.15
B2GUZ5	IIESAENEYQTAISENYQTMSDTTFK	6	1	1	M20(Oxidation)	3029.35
B2GV06	DLTAVSNNAGVDNFGLGLLLR	103	1	1		2159.15
B2GV06	MISSYVGENAEFER	29	1	1	M1(Oxidation)	1647.73
B2GV06	ETVTVLPGASFFSSDESFAMIR	64	1	1	M20(Oxidation)	2407.15
B2GV06	GMGGAMDLVSSSK	34	1	1		1239.57
B2GV06	AGGAGVPAFYTSTGYGTLVQEGGSPIK	27	1	1		2585.29
B2GV06	AAGTTVVEVEEIVDIGSFAPEDIHIPK	52	1	1		2836.46
B2GV06	FYTDPVEAVK	13	1	1		1168.59
B2GV06	NFNLPMCK	2	1	1	C7(Carbamidomethyl)	1023.47
B2GV06	VVVTMEHSAK	43	1	1		1100.58
B2GV06	YGDLANWMIPGK	25	1	1	M8(Oxidation)	1380.66
B2GV06	GQHFILEEAITGDFALVK	10	1	1		1988.05
B2GV06	DGSVAIASKPR	4	1	1		1100.61
B2GV06	MISSYVGENAEFER	6	1	1		1631.74
B2GV06	GMGGAMDLVSSSK	1	1	1	M6(Oxidation)	1255.57
B2GV06	GMGGAMDLVSSSKTKVVVTMEHSAKGNAHK	1	1	1	M2(Oxidation); M6(Oxidation); M20(Oxidation)	3105.53
B2GV06	NGLTLIELWEGLTVDDIRK	2	1	1		2185.19
B2GV38	LSDYNIGPNSK	4	1	1		1207.6
B2GV38	LNLVVKPLEK	1	1	1		1152.73
B2GV38	ECSLQVAEDELVSTLK	30	1	1	C2(Carbamidomethyl)	1820.9
B2GV38	LTLDDIER	4	1	1		974.515
B2GV54	EIPQLLDAAASPLIAEQEVLQALPK	78	1	1		2657.48
B2GV54	LDWTSLLPSSIK	1	1	1		1359.75
B2GV54	YFLQPEVLDK	11	1	1		1251.66
B2GV54	VGVSGDSAGGNLAAALGQQFTYVESLK	19	1	1		2639.33
B2GV54	VTDTDFDGVEVR	18	1	1		1352.63
B2GV54	LVPQVYFPEQIHDVIR	2	1	1		1953.06
B2RYF7	ATLLESIR	7	1	1		902.531
B2RYF7	YVFLDPLAGAVTK	7	1	1		1393.77
B2RYG6	AFGFSHLEALLDDSK	74	1	1		1649.82
B2RYG6	EYAEDDNIYQQK	36	1	1		1515.66
B2RYG6	IQQEIAVQNPLVSER	83	1	1		1723.93
B2RYG6	AFGFSHLEALLDDSKELQR	32	1	1		2176.11
B2RYG6	GEGGTTNPHVFPEGSEPK	82	1	1		1839.85
B2RYG6	LELSVLYK	39	1	1		964.571
B2RYG6	FFEHFIEGGR	62	1	1		1238.59
B2RYG6	QEPLGSDSEGVNCLAYDEAIMAQQDR	52	1	1	C13(Carbamidomethyl); M21(Oxidation)	2912.27
B2RYG6	EFCQQEVEPMCK	42	1	1	C3(Carbamidomethyl); C11(Carbamidomethyl)	1584.65
B2RYG6	LLTSGYLQR	31	1	1		1050.59
B2RYG6	EFCQQEVEPMCK	36	1	1	C3(Carbamidomethyl); M10(Oxidation); C11(Carbamidomethyl)	1600.64
B2RYG6	TRPDGNCFYR	16	1	1	C7(Carbamidomethyl)	1285.57
B2RYG6	SKEDLVSQGFTEFTIEDFHNTFMDLIEQVEK	2	1	1	M23(Oxidation)	3692.74
B2RYI0	LSPAQGPPQAQSSAK	19	1	1		1466.76
B2RYI0	TNQVQEENEVLR	3	1	1		1458.72
B2RYI0	VWSFNPIMQTK	1	1	1	M8(Oxidation)	1366.68
B2RYM5	FAHAGSDVCTVPEK	4	1	1	C9(Carbamidomethyl)	1517.7
B2RYM5	IEIPVHVVPHVTIGK	2	1	1		1637.98
B2RYM5	LAELTGRPMR	3	1	1		1143.64
B2RYT9	LTLSLR	28	1	1		702.451
B2RYT9	FICDASSLHQVR	3	1	1	C3(Carbamidomethyl)	1432.7
B2RYU6	ELYLGLLYPTEDYK	39	1	1		1716.87
B2RYW9	TFDTFCPLGPALVTK	41	1	1	C6(Carbamidomethyl)	1666.85
B2RYW9	KGDEVQCEIEELGVIINK	35	1	1	C7(Carbamidomethyl)	2073.05
B2RYW9	FSSSIVGPYDSIILPPESK	39	1	1		2036.06
B2RYW9	VICVGLNYADHCQEQNVR	13	1	1	C3(Carbamidomethyl); C12(Carbamidomethyl)	2175.01
B2RYW9	TMVQFLER	37	1	1		1023.53
B2RYW9	ALAAQLPLIPR	5	1	1		1162.73
B2RYW9	SQVTFLAPVTRPDK	3	1	1		1558.86
B2RYW9	ATDVMAYVAGFTVAHDVSAR	1	1	1		2081.01
B2RYW9	GDEVQCEIEELGVIINK	2	1	1	C6(Carbamidomethyl)	1944.96
B2RYW9	ATDVMAYVAGFTVAHDVSAR	1	1	1	M5(Oxidation)	2097.01
B2RZ37	NCMTDLLAK	32	1	1	C2(Carbamidomethyl)	1065.51
B2RZ37	ATVNLLGDEK	32	1	1		1059.57
B2RZ37	KATVNLLGDEK	46	1	1		1187.66
B2RZ37	HESQVDSVVK	17	1	1		1127.57
B2RZ37	ATVNLLGDEKK	16	1	1		1187.66
B2RZ37	KATVNLLGDEKK	4	1	1		1315.76
B2RZ78	TLAGDVHIVR	59	2	1		1080.62
B2RZ78	GDFDESLNYPEQK	40	2	1		1541.67
B2RZ78	FEAFEHENK	13	2	1		1150.52
B2RZ78	VVTVGQFK	11	2	1		877.514
B2RZ78	VERIEYK	1	2	1		936.514
B2RZD7	GAELVQTPLQLYR	1	1	1		1487.82
B3GNI6-3	STLMDTLFNTK	40	3	1		1270.63
B3GNI6-3	AVAVGRPSNEELR	30	3	1	N-Term(Acetyl)	1439.76
B3GNI6-3	FESDPATHNEPGVR	38	3	1		1555.71
B3GNI6-3	NLSLSGHVGFDSLPDQLVNK	46	3	1		2140.1
B3GNI6-3	RNEFLGELQK	46	3	1		1233.66
B3GNI6-3	AAAQLLQSQAQQSGAQQTK	12	3	1		1957.01
B3GNI6-3	DTDPDSKPFSLQETYEAK	31	3	1		2070.95
B3GNI6-3	ELEEEVSNFQK	5	3	1		1351.64
B3GNI6-3	SYELQESNVR	11	3	1		1224.59
B3GNI6-3	STLMDTLFNTK	1	3	1	M4(Oxidation)	1286.63
B3GNI6-3	QMFVMRVK	1	3	1	M5(Oxidation)	1054.55
B3GNI6-3	LTIVDTVGFGDQINK	3	3	1		1619.86
B4F795	IVDDTPCPLLGK	5	1	1	C7(Carbamidomethyl)	1327.69
B4F7A1	IGSDVELLLR	13	1	1		1114.65
B4F7E8	VLTSLDQYLELVGNSLPGTTSK	2	1	1		2335.24
B5DEH2	SVQTTLQTDEVK	30	1	1		1348.7
B5DEH2	LGFGLEDEPLETATK	13	1	1		1619.82
B5DEH2	ISEIEDAAFLAR	1	1	1		1334.69
B5DEQ3	SGTDGAIALTGVDDAYPLEEFQHLLPK	37	1	1		2857.43
B5DF41	AIQTDFVQYQPDLNTILEK	40	1	1		2236.15
B5DF41	HSELDLHPSGPR	20	1	1		1344.67
B5DF41	ADSGFVAADDTLSR	27	1	1		1424.66
B5DF41	VGQAQGCSSVLK	1	1	1	C7(Carbamidomethyl)	1233.62
B5DF89	GLTEQEVETILDK	36	1	1		1474.76
B5DF89	EDGSEVGVGGAQVTGSNTR	41	1	1		1819.84
B5DF89	FLQESFNNDR	13	1	1		1269.59
B5DF89	ALVSEEGEGKNPVDYIQGLLDLK	35	1	1		2487.3
B5DF89	KHEIEAAIVR	36	1	1		1165.67
B5DF89	YTFEEIQQETDIPER	37	1	1		1897.88
B5DF89	IEGLIER	34	1	1		829.478
B5DF89	SPEYLSLFIDDK	37	1	1		1426.71
B5DF89	QTIAGDFEYFLNLNSR	10	1	1		1887.92
B5DF89	NNSGLSFEELYR	8	1	1		1428.68
B5DF89	MQHNVLVAEVTQQLK	18	1	1	M1(Oxidation)	1753.93
B5DF89	EIESGHIFTVNDQFTSK	9	1	1		1951.94
B5DF89	FLAENSASVYIK	5	1	1		1341.71
B5DF89	NAYTMVLHK	1	1	1		1076.56
B5DF89	LEGMFR	3	1	1		752.376
B5DF89	FLAENSASVYIKK	1	1	1		1469.8
B5DF89	RIEGLIER	1	1	1		985.579
B5DFC8	TEPTAQQNLALQLAEK	52	1	1		1754.93
B5DFC8	GTEITHAVVIK	7	1	1		1167.67
B5DFC8	GTTEEICQIYLR	18	1	1	C7(Carbamidomethyl)	1482.72
B5DFC8	ELLGQGLLLR	12	1	1		1111.68
B5DFC8	LNEILQVR	1	1	1		984.583
B5DFC8	DFESHITNYK	22	1	1		1253.58
B5DFC8	VWDLFPEADKVR	5	1	1		1474.77
B5DFC8	SIVDKEGVPR	7	1	1		1099.61
B5DFC8	LGSLVENNER	11	1	1		1130.58
B5DFC8	DAHNALLDIQSSGR	5	1	1		1496.74
B5DFC8	TCHSFIINEK	1	1	1	C2(Carbamidomethyl)	1248.6
CON_000098652	NQILNLTTDNANILLQIDNAR	28	1	1		2367.26
CON_000098652	NVSTGDVNVEMNAAPGVDLTQLLNNMR	42	1	1	M26(Oxidation)	2888.39
CON_000098652	SQYEQLAEQNR	21	1	1		1365.64
CON_000098652	ADLEMQIESLTEELAYLK	129	2	1	M5(Oxidation)	2112.04
CON_000098652	NVSTGDVNVEMNAAPGVDLTQLLNNMR	52	1	1	M11(Oxidation); M26(Oxidation)	2904.39
CON_000098652	ELTTEIDNNIEQISSYK	20	1	1		1996.97
CON_000098652	AETECQNTEYQQLLDIK	26	1	1	C5(Carbamidomethyl)	2082.97
CON_000098652	TIDDLKNQILNLTTDNANILLQIDNAR	11	1	1		3052.62
CON_000098652	YCVQLSQIQAQISALEEQLQQIR	4	1	1	C2(Carbamidomethyl)	2746.42
CON_000098652	ADLEMQIESLTEELAYLKK	21	2	1	M5(Oxidation)	2240.14
CON_000098652	LKYENEVALR	24	2	1		1234.68
CON_000098652	SKELTTEIDNNIEQISSYK	17	1	1		2212.1
CON_000098652	SQYEQLAEQNRK	40	1	1		1493.73
CON_000098652	ALEESNYELEGK	16	2	1		1381.65
CON_000098652	GSLGGGFSSGGFSGGSFSR	2	1	1		1707.77
CON_000098652	SGGGGGGGGCGGGGGVSSLR	2	1	1	C10(Carbamidomethyl)	1549.68
CON_000098652	NVQALEIELQSQLALK	19	1	1		1797.01
CON_000098652	SLLEGEGSSGGGGR	23	1	1		1262.6
CON_000098652	YENEVALR	9	2	1		993.5
CON_000098652	NHEEEMKDLR	9	1	1		1300.59
CON_000098652	NVSTGDVNVEMNAAPGVDLTQLLNNMR	1	1	1		2872.4
CON_000098652	KNHEEEMKDLR	2	1	1		1428.69
CON_000193593	VQALEEANNDLENK	13	1	1		1586.77
CON_000193593	EIETYHNLLEGGQEDFESSGAGK	13	1	1		2510.13
CON_000193593	SDLEMQYETLQEELMALK	11	1	1	M5(Oxidation); M15(Oxidation)	2203.02
CON_000193593	NYSPYYNTIDDLKDQIVDLTVGNNK	16	1	1		2902.41
CON_000193593	QGVDADINGLR	10	1	1		1157.59
CON_000193593	DIENQYETQITQIEHEVSSSGQEVQSSAK	16	1	1		3264.52
CON_000193593	HGVQELEIELQSQLSK	3	1	1		1837.97
CON_000193593	MTLDDFR	8	1	1		897.414
CON_000193593	TLLDIDNTR	5	1	1		1060.56
CON_000193593	QVLDNLTMEK	1	1	1	M8(Oxidation)	1206.6
CON_000193593	LASYLDKVQALEEANNDLENK	1	1	1		2377.19
CON_000193593	SDLEMQYETLQEELMALKK	4	1	1	M5(Oxidation); M15(Oxidation)	2331.11
CON_000193593	IKFEMEQNLR	2	1	1		1307.68
CON_000193593	YCGQLQMIQEQISNLEAQITDVR	1	1	1	C2(Carbamidomethyl); M7(Oxidation)	2753.32
CON_000193593	QVLDNLTMEK	2	1	1		1190.61
CON_000193593	IQDWYDKK	1	1	1		1095.55
CON_000193593	SGGGGGGGLGSGGSIR	1	1	1		1232.6
CON_000213041	GFSSGSAVVSGGSR	14	3	1		1254.61
CON_000213041	VDLLNQEIEFLK	18	1	1		1460.8
CON_000213041	NVQDAIADAEQR	21	1	1		1329.64
CON_000213041	TAAENDFVTLK	24	1	1		1208.62
CON_000213041	LNDLEEALQQAK	17	1	1		1371.71
CON_000213041	YLDGLTAER	3	1	1		1037.53
CON_000213041	HGGGGGGFGGGGFGSR	4	1	1		1320.58
CON_000213041	VLYDAEISQIHQSVTDTNVILSMDNSR	14	1	1	M23(Oxidation)	3064.49
CON_000213041	TSQNSELNNMQDLVEDYKK	7	1	1		2256.05
CON_000213041	LQGEIAHVK	3	1	1		994.567
CON_000213041	SKEEAEALYHSK	10	1	1		1391.68
CON_000213041	NKLNDLEEALQQAK	3	1	1		1613.85
CON_000213041	YEELQVTVGR	6	1	1		1193.62
CON_000213041	DYQELMNVK	2	6	1		1139.54
CON_000213041	TAAENDFVTLKK	8	1	1		1336.71
CON_000213041	GGSISGGGYGSGGGK	2	1	1		1197.55
CON_000213041	DVDNAYMIK	4	1	1	M7(Oxidation)	1084.5
CON_000213041	KYEDEINKR	8	6	1		1194.61
CON_000213041	SLVGLGGTK	3	1	1		831.493
CON_000213041	TSQNSELNNMQDLVEDYK	1	1	1		2127.95
CON_000213041	DYQELMNVK	2	6	1	M6(Oxidation)	1155.53
CON_000213041	TSQNSELNNMQDLVEDYKK	3	1	1	M10(Oxidation)	2272.04
CON_000213041	DVDNAYMIK	1	1	1		1068.5
CON_001662052	IEIDPQFQVVR	14	1	1		1343.73
CON_002203273	LNDLEDALQQAK	33	1	1		1357.7
CON_002203273	THNLEPYFESFINNLR	7	1	1		1993.98
CON_002203273	YEELQITAGR	29	2	1		1179.6
CON_002203273	QISNLQQSISDAEQR	13	1	1		1716.85
CON_002203273	SLNNQFASFIDK	20	2	1		1383.69
CON_002203273	GGGGGGYGSGGSSYGSGGGSYGSGGGGGGGR	10	1	1		2383.95
CON_002203273	NMQDMVEDYR	6	1	1		1300.53
CON_002203273	NMQDMVEDYR	13	1	1	M2(Oxidation)	1316.52
CON_002203273	SKAEAESLYQSK	13	1	1		1340.67
CON_002203273	SLVNLGGSK	10	1	1		874.499
CON_002203273	TLLEGEESR	9	2	1		1033.52
CON_002203273	SISISVARGGGR	3	1	1		1159.66
CON_002203273	NKLNDLEDALQQAK	10	1	1		1599.83
CON_002203273	SISISVAR	3	1	1		832.49
CON_002203273	LNDLEDALQQAKEDLAR	5	1	1		1941.99
CON_002203273	NMQDMVEDYR	1	1	1	M2(Oxidation); M5(Oxidation)	1332.52
CON_002203273	GSGGGSSGGSIGGR	2	1	1		1092.51
CON_002203273	SRQFSSR	1	1	1	N-Term(Acetyl)	909.454
CON_002203273	MSGECAPNVSVSVSTSHTTISGGGSR	2	1	1	M1(Oxidation); C5(Carbamidomethyl)	2581.16
CON_002936657	NMQDLVEDLKNK	1	2	1		1446.72
CON_002936657	LDMELR	1	1	1		776.394
CON_003844445	ADLEMQIENLR	14	2	1		1331.66
CON_003844445	ASLENSLEETK	5	5	1		1220.6
CON_003844445	ALEEANADLEVK	1	7	1		1301.66
CON_003844445	DAEEWFFTK	1	3	1		1172.53
CON_004621401	LQDMEEALQQAK	1	1	1	M4(Oxidation)	1419.69
CON_006851232	FFYSDQNVDSR	23	1	1		1377.61
CON_006851232	DPVQLNLLYVQAR	11	1	1		1528.85
CON_006851232	LHTDDELNWLDHGR	4	1	1		1720.8
CON_006859011	ATAGAYIASQTVK	40	1	1		1280.68
CON_006860123	AAISGENAGLVR	1	1	1		1157.63
CON_006883162	TSDQIHFFFAK	1	1	1		1340.66
CON_006883162	KATEGQGSEQK	1	0	1		1162.58
CON_006900942	DDNNLCLHFNPR	14	1	1	C6(Carbamidomethyl)	1514.68
CON_006900942	ACGLVASNLNLKPGECLR	15	1	1	N-Term(Acetyl); C2(Carbamidomethyl); C16(Carbamidomethyl)	2014.01
CON_006923284	VTAQGPGLEPSGNIANK	21	1	1		1652.86
CON_006923284	VHGPGIQSGTTNKPNK	26	1	1		1634.86
CON_006923284	VPVHDVTDASK	5	1	1		1167.6
CON_006923284	YGGDEIPFSPYR	19	1	1		1400.65
CON_006923284	ASGPGLNTTGVPASLPVEFTIDAK	2	1	1		2342.22
CON_006923284	DVDIIDHHDNTYTVK	3	1	1		1784.84
CON_006923284	GQHVPGSPFQFTVGPLGEGGAHK	1	1	1		2304.15
CON_006923284	SPFEVYVDK	2	1	1		1083.54
CON_006923284	VGSAADIPINISETDLSLLTATVVPPSGR	5	1	1		2893.54
CON_006923284	FNEEHIPDSPFVVPVASPSGDAR	8	1	1		2467.19
CON_006923284	SPFSVGVSPSLDLSK	1	1	1		1519.8
CON_006923284	SAGQGEVLVYVEDPAGHQEEAK	1	1	1		2313.1
CON_006923284	ALGALVDSCAPGLCPDWDSWDASKPVNNAR	1	1	1	C9(Carbamidomethyl); C14(Carbamidomethyl)	3242.48
CON_006923284	ANLPQSFQVDTSK	2	1	1		1434.72
CON_006923284	GAGTGGLGLAVEGPSEAK	1	1	1		1570.81
CON_006926393	ASASDGSSFVVAR	9	1	1		1253.61
CON_006926393	GQCGENLAWASYDQTGK	9	1	1	C3(Carbamidomethyl)	1884.82
CON_006926393	WYSEIK	1	1	1		825.413
CON_006926861	GAEEQLVPR	4	1	1		998.526
CON_006941072	AGWNAYIDNLMADGTCQDAAIVGYK	4	1	1	M11(Oxidation); C16(Carbamidomethyl)	2733.24
CON_006957761	VKDTDDVPMILVGNK	18	2	1		1643.87
CON_006957761	VKDTDDVPMILVGNK	5	2	1	M9(Oxidation)	1659.87
CON_006960124	NFINNPLAQADWAAK	40	1	1		1672.84
CON_006960124	LQEMEGTVK	1	1	1		1034.52
CON_006960124	VTMAQQAADK	1	1	1		1062.52
CON_006978511	NMQDLVEDFK	2	2	1		1238.57
CON_006985893	HGESTWNLENR	1	1	1		1342.61
CON_006996223	HIYYITGETK	3	1	1		1224.63
CON_007004712	AQYEEIANR	1	3	1		1093.53
CON_007004712	LRAEIDNVKK	1	2	1		1185.69
CON_007006723	NLEVLNFFNNQIEELPTQISSLQK	54	1	1		2818.46
CON_007006723	LTVLPPELGNLDLTGQK	6	1	1		1808.02
CON_007006723	ALYLSDNDFEILPPDIGK	7	1	1		2020.03
CON_007008822	VAIQLNDTHPSLAIPELMR	98	1	1	M18(Oxidation)	2134.13
CON_007008822	VAIQLNDTHPSLAIPELMR	39	1	1		2118.14
CON_007008822	DIVNMLMHHDR	4	1	1		1380.65
CON_007008822	ILVDQER	27	1	1		872.483
CON_007008822	TNFDAFPDKVAIQLNDTHPSLAIPELMR	6	1	1	M27(Oxidation)	3169.6
CON_007008822	APNDFNLK	11	1	1		918.468
CON_007008822	APNDFNLKDFNVGGYIQAVLDR	1	1	1		2466.24
CON_007008822	DIVNMLMHHDR	1	1	1	M5(Oxidation)	1396.65
CON_007008822	FSAYLEK	1	1	1		857.44
CON_007018861	YFYNAK	3	1	1		805.387
CON_007020081	DPTLDHHWDLWK	7	1	1		1562.74
CON_007024722	ASKIDVALR	6	1	1		972.584
CON_007027002	LADEDMNSFKAAVK	1	2	1		1538.75
CON_007032682	QLEEEQQALQK	2	3	1		1343.68
CON_007034913	DSLDEEKEK	3	2	1		1092.51
CON_007041182	ACACAHGMLAEDGASCR	2	1	1	C2(Carbamidomethyl); C4(Carbamidomethyl); C16(Carbamidomethyl)	1836.72
CON_007041182	ETLVQDNIQWPTGLAVDYHNER	27	1	1		2598.26
CON_007041182	IETAAMDGTLR	5	1	1		1177.59
CON_007041182	FCSEAQFECQNHR	6	1	1	C2(Carbamidomethyl); C9(Carbamidomethyl)	1712.69
CON_007041182	AVTDEEPFLIFANR	36	1	1		1621.82
CON_007041182	MYDAQQQQVGTNK	27	1	1		1510.69
CON_007041182	HTVDQTRPGAFER	26	1	1		1513.75
CON_007041182	LDGLCIPLR	4	1	1	C5(Carbamidomethyl)	1056.59
CON_007041182	EYAGYLLYSER	3	1	1		1363.65
CON_007041182	TLISGMIDEPHAIVVDPLR	12	1	1	M6(Oxidation)	2092.11
CON_007041182	LWWADQVSEK	7	1	1		1261.62
CON_007041182	TTLLAGDIEHPR	11	1	1		1322.71
CON_007041182	ETGSGGWPNGLTVDYLEK	14	1	1		1922.91
CON_007041182	TTIVENVGSVEGLAYHR	3	1	1		1844.95
CON_007041182	VFFTDYGQIPK	3	1	1		1314.67
CON_007041182	TNTQPFDLQVYHPSR	2	1	1		1802.88
CON_007041182	NVIALAFDYR	2	1	1		1181.63
CON_007041182	SERPPIFEIR	1	1	1		1243.68
CON_007041182	SHACENDQYGKPGGCSDICLLANSHK	1	1	1	C4(Carbamidomethyl); C15(Carbamidomethyl); C19(Carbamidomethyl)	2918.27
CON_007041182	NAVVQGLEQPHGLVVHPLR	1	1	1		2063.15
CON_007041182	YDGSGHMEVLR	3	1	1		1263.58
CON_007041182	GPVGLAIDFPESK	1	1	1		1329.71
CON_007044491	EAEYFELPELVR	39	1	1		1494.75
CON_007044491	SPSGGAAGPLLTPSQSLDGSR	27	1	1		1954.98
CON_007044491	DLQLVLPDYFPER	2	1	1		1604.83
CON_007044491	LGAPQQPGPGPPPPHSR	9	1	1		1689.88
CON_007044491	DGFLFRYILDYLR	1	1	1		1690.89
CON_007044491	FNFLEQAFDK	3	1	1		1258.61
CON_007044491	EVFGDTLNESRDPDRPPER	3	1	1		2229.05
CON_007044491	MFTQQQPQELAR	6	1	1		1476.73
CON_007056253	VDKDTATLSWGLPK	1	1	1		1530.82
CON_007056253	GDLYFANVEEK	5	1	1		1284.61
CON_007056253	AMEQNGPGLEYR	4	1	1	M2(Oxidation)	1380.62
CON_007057813	VSSIDLEIDSLSSLLDDMTK	7	1	1		2181.08
CON_007061201	LPQPPEGQCYSN	35	1	1	C9(Carbamidomethyl)	1389.61
CON_007061201	MAATTGSGVKVPR	1	1	1	N-Term(Acetyl); M1(Oxidation)	1332.69
CON_007070953	YITPDELANLYK	44	1	1		1439.74
CON_007070953	AGYSDKVVIGMDVAASEFYR	2	1	1	M11(Oxidation)	2194.04
CON_007070953	SGKYDLDFK	8	1	1		1072.53
CON_007070953	IDKLMIEMDGTENK	1	1	1	M5(Oxidation)	1652.78
CON_007078751	AIGSASEGAQSSLQEVYHK	76	2	1		1961.96
CON_007078751	LFQVEYAIEAIK	38	1	1		1423.78
CON_007078751	GPQLFHMDPSGTFVQCDAR	40	2	1	M7(Oxidation); C16(Carbamidomethyl)	2178.97
CON_007078751	ITSPLMEPSSIEK	37	2	1		1431.74
CON_007078751	GVNTFSPEGR	40	2	1		1063.52
CON_007078751	GPQLFHMDPSGTFVQCDAR	32	2	1	C16(Carbamidomethyl)	2162.98
CON_007078751	EELEEVIKDI	11	2	1		1216.63
CON_007078751	ITSPLMEPSSIEK	42	2	1	M6(Oxidation)	1447.73
CON_007078751	IVEIDAHIGCAMSGLIADAK	1	2	1	C10(Carbamidomethyl)	2084.06
CON_007078751	EELEEVIK	10	2	1		988.52
CON_007082441	SPTSLRPK	7	1	1		885.515
CON_007082441	GEAGPAGPAGPAGPR	2	1	1		1261.63
CON_007083981	TCVADESHAGCEK	10	2	1	C2(Carbamidomethyl); C11(Carbamidomethyl)	1463.59
CON_007083981	GLVLIAFSQYLQQCPFDEHVK	1	2	1	C14(Carbamidomethyl)	2492.27
CON_007083981	LVVSTQTALA	3	2	1		1002.58
CON_007083981	LKECCDKPLLEK	2	2	1	C4(Carbamidomethyl); C5(Carbamidomethyl)	1532.78
CON_007084743	HGIPDETCNNYQAK	56	2	1	C8(Carbamidomethyl)	1646.72
CON_007084743	NVNGVNYASVTR	25	2	1		1293.65
CON_007084743	DQECDKFNQCGTCTEFK	21	2	1	C4(Carbamidomethyl); C10(Carbamidomethyl); C13(Carbamidomethyl)	2166.85
CON_007084743	VGDYGSLSGR	3	2	1		1010.49
CON_007089211	IIEDLR	1	2	1		758.441
CON_007089211	AQYDELAQK	1	1	1		1065.52
CON_007107832	VLSAADK	15	1	1		703.399
CON_007119771	TDQVIQSLIALVNDPQPEHPLR	132	1	1		2483.33
CON_007119771	NIQVDEANLLTWQGLIVPDNPPYDK	166	1	1		2852.45
CON_007119771	IEINFPAEYPFKPPK	60	1	1		1789.95
CON_007119771	IYHPNIDEK	49	1	1		1128.57
CON_007119771	GQVCLPVISAENWKPATK	10	1	1	C4(Carbamidomethyl)	1998.05
CON_007119771	ELEEIRK	40	1	1		916.51
CON_007119771	ADLAEEYSKDR	6	1	1		1296.61
CON_007130003	ILNSFSVMPSPK	22	2	1	M8(Oxidation)	1335.7
CON_007130003	NTMAACDPR	2	2	1	M3(Oxidation); C6(Carbamidomethyl)	1051.43
CON_007130003	ALTVAELTQQMFDARNTMAACDPR	1	2	1	C21(Carbamidomethyl)	2710.27
CON_007131121	KEGGLGPLNIPLLADVTR	35	1	1		1863.06
CON_007131121	EGGLGPLNIPLLADVTR	31	1	1		1734.96
CON_007131121	QVTINDLPVGR	28	1	1		1211.67
CON_007132473	LGEYDMRR	1	1	1		1039.49
CON_007140191	AVDAALTKYNSENK	10	3	1		1523.77
CON_007152872	IQPSGGTNINEALLR	17	1	1		1582.85
CON_007160132	DQGTYEDYVEGLR	38	2	1		1544.69
CON_007160132	NKDQGTYEDYVEGLR	65	2	1		1786.82
CON_007160132	ALGQNPTNAEVLK	40	2	1		1354.73
CON_007160132	VLDFEHFLPMLQTVAK	13	2	1	M10(Oxidation)	1904
CON_007160132	VFDKEGNGTVMGAELR	44	6	1		1722.85
CON_007160132	EGNGTVMGAEIR	6	6	1	M7(Oxidation)	1249.58
CON_007160132	ILYSQCGDVMR	4	2	1	C6(Carbamidomethyl)	1341.63
CON_007160132	EAFQLFDR	24	3	1		1025.5
CON_007160132	HVLVTLGEK	26	2	1		995.589
CON_007160132	CDFTEDQTAEFK	27	2	1	N-Term(Acetyl); C1(Carbamidomethyl)	1532.62
CON_007160132	ILYSQCGDVMR	14	2	1	C6(Carbamidomethyl); M10(Oxidation)	1357.62
CON_007160132	VFDKEGNGTVMGAEIR	10	6	1	M11(Oxidation)	1738.84
CON_007160132	MAPKKDVK	2	2	1	N-Term(Acetyl); M1(Oxidation)	974.531
CON_007160132	EGNGTVMGAEIR	2	6	1		1233.59
CON_007179301	NVIFVIDK	13	1	1		947.556
CON_007180671	FLCTGGVDPYADPNTCK	2	2	1	C3(Carbamidomethyl); C16(Carbamidomethyl)	1914.84
CON_007185102	LQDVTDDHIR	68	1	1		1211.6
CON_007187575	NELKKAGGANYDAQTE	1	1	1		1708.82
CON_007273402	EEMVYELNPLDPR	1	1	1	M3(Oxidation)	1620.76
CON_007458722	RPCFSALEVDETYVPK	3	1	1	C3(Carbamidomethyl)	1910.93
CON_009124691	HMKRCSTSLIIR	8	1	1	C5(Carbamidomethyl)	1501.81
CON_009125541	ALEESNYELEVKIK	13	1	1		1664.88
CON_150456	EIIELR	40	1	1		772.457
CON_ENO1	IGSEVYHNLK	16	2	1		1159.61
CON_IPI000116941	LGEHNIEVLEGNEQFINAAK	1	1	1		2225.12
CON_IPI000612004	MSRQFTCKSGAAAK	1	2	1	N-Term(Acetyl); M1(Oxidation); C7(Carbamidomethyl)	1600.75
CON_IPI005546483	QLETLGQEKLK	2	2	1		1286.73
CON_MSA	LATDLTK	1	1	1		761.44
CON_MSA	VCLLHEK	2	1	1	C2(Carbamidomethyl)	898.481
CON_Trypsin	LGEHNIDVLEGNEQFINAAK	122	1	1		2211.1
CON_Trypsin	SCAAAGTECLISGWGNTK	26	1	1	C2(Carbamidomethyl); C9(Carbamidomethyl)	1882.84
CON_Trypsin	IITHPNFNGNTLDNDIMLIK	80	1	1	M17(Oxidation)	2299.17
CON_Trypsin	LSSPATLNSR	40	1	1		1045.56
CON_Trypsin	VATVSLPR	95	1	1		842.51
CON_Trypsin	IITHPNFNGNTLDNDIMLIK	39	1	1		2283.18
CON_Trypsin	VCNYVNWIQQTIAAN	2	1	1	C2(Carbamidomethyl)	1793.86
CON_Trypsin	SSGSSYPSLLQCLK	2	1	1	C12(Carbamidomethyl)	1526.75
D2XV59	LNDTLLLGPDPLGNFLSIAVK	1	1	1		2210.24
D2XV59	LVLVSPTSEQYDSLLR	2	1	1		1819.98
D3Z8L7	LVVVGGGGVGK	12	1	1		941.578
D3Z8L7	LDILDTAGQEEFGAMR	5	1	1	M15(Oxidation)	1781.84
D3Z8L7	ICTVDGIPAR	1	1	1	C2(Carbamidomethyl)	1101.57
D3Z8L7	LNVDEAFEQLVR	4	1	1		1432.74
D3Z9Z9	QESIVLK	11	1	1		816.483
D3ZAF6	DFTPSGIAGAFR	37	1	1		1238.62
D3ZAF6	ELPSWILMR	8	1	1	M8(Oxidation)	1160.61
D3ZAF6	ASIVPLKEK	2	1	1	N-Term(Acetyl)	1026.62
D3ZAT9	DMRSLAGLLGDK	5	1	1	M2(Oxidation)	1291.67
D3ZBE5	GQFSEVYR	5	1	1		985.474
D3ZBP4-2	LEVALR	35	3	1		700.436
D3ZBP4-2	LYILER	36	2	1		806.477
D3ZDI6	NDQSPPSSPLK	1	1	1		1169.57
D3ZDK2	SQWSPALTVSK	5	1	1		1203.64
D3ZHV2	VGGGWMALDEFLVK	5	1	1	M6(Oxidation)	1537.77
D3ZHV2	EQYAASLAQSEAK	6	1	1		1395.68
D3ZHV2	EVEQNLEGEQVAALSSGLIQEALANNMK	67	1	1	M27(Oxidation)	3001.48
D3ZHV2	DQEPIPQNIDR	8	1	1		1324.65
D3ZHV2	EASSVLQWLESK	32	1	1		1376.71
D3ZHV2	LSGQSAISTQPDAVK	24	1	1		1501.79
D3ZHV2	FLDVLELAEK	1	1	1		1176.65
D3ZHV2	GTALESLIMDITAPDSQAK	28	1	1	M9(Oxidation)	1976.99
D3ZHV2	DTQEIVHDLESPGIDPSIIK	11	1	1		2206.12
D3ZHV2	STQYQDLLQDLSEK	3	1	1		1667.81
D3ZHV2	IAEQEHVQEDLK	7	1	1		1438.72
D3ZHV2	LEQDQTTAQLQVQK	10	1	1		1629.85
D3ZHV2	LANSEPVGTQTAK	19	1	1		1315.68
D3ZHV2	GEIFSTCGEEQK	3	1	1	C7(Carbamidomethyl)	1384.61
D3ZHV2	ALEEEIENHAADVQQAVK	3	1	1		1993.98
D3ZHV2	DIEGFLEENQNK	9	1	1		1435.67
D3ZHV2	EVLQALDPQVDYLR	9	1	1		1658.87
D3ZHV2	TYHDLCDGSANQLQQLQSELAQQTEQK	14	1	1	C6(Carbamidomethyl)	3133.45
D3ZHV2	LSQEEAVPADLSALESHR	7	1	1		1951.97
D3ZHV2	DQIIELDQTGNQLK	12	1	1		1614.83
D3ZHV2	EQLDAHMELHSQLR	1	1	1		1706.82
D3ZHV2	ITGQLESLECR	3	1	1	C10(Carbamidomethyl)	1305.64
D3ZHV2	LQSQLQENEEFQK	4	1	1		1620.79
D3ZHV2	YYQLEELAFR	9	1	1		1331.66
D3ZHV2	DIDAVQTWNLEK	1	1	1		1431.71
D3ZHV2	AGNELLESSAGDDASSLR	5	1	1		1791.84
D3ZHV2	LSPQELTALR	7	1	1		1127.64
D3ZHV2	EAQKELEEAVTSALQQETEK	3	1	1		2261.11
D3ZHV2	VPEGGEGISATEVDSR	7	1	1		1602.76
D3ZHV2	KLEDLR	1	1	1		773.454
D3ZHV2	ILGADLIFACGETEKPEVK	4	1	1	C10(Carbamidomethyl)	2090.08
D3ZHV2	SFPQNPVELK	1	1	1		1158.61
D3ZHV2	RLETVALPLQGLEDLAADR	2	1	1		2080.14
D3ZHV2	LNHQGELMLK	1	1	1		1182.63
D3ZHV2	LQDELVTLR	1	1	1		1086.62
D3ZHV2	GLVEDAPDGSDASPLVHQAELAQQEFLEVK	9	1	1		3192.57
D3ZHV2	TECLIQQYEAVSLLNSER	3	1	1	C3(Carbamidomethyl)	2153.06
D3ZHV2	DTDSLQSQIEDIR	1	1	1		1519.72
D3ZHV2	VNSSCLTMENK	1	1	1	C5(Carbamidomethyl)	1282.58
D3ZHV2	ESIAEHKPHIDK	1	1	1		1403.73
D3ZHV2	TLQNQLVELK	1	1	1		1185.68
D3ZHV2	AFLAELEQNSPKIQK	1	1	1		1715.92
D3ZML2	LLQDLLSEEENQEK	45	2	1		1687.84
D3ZML2	NEPEPEQPIPR	30	2	1		1305.64
D3ZML2	DGGGAQHAQYVGPYR	20	2	1		1575.73
D3ZML2	DIKPENLLLDER	36	3	1		1454.78
D3ZML2	VDSPMLNRHGKR	1	2	1	M5(Oxidation)	1425.74
D3ZML2	IADFGMASLQVGDSLLETSCGSPHYACPEVIR	2	2	1	M6(Oxidation); C20(Carbamidomethyl); C27(Carbamidomethyl)	3496.62
D3ZML2	GSPLPTPK	1	2	1		796.456
D3ZQG6	VLQSQLDTLLQGQESIK	56	1	1		1900.04
D3ZQG6	GEFTNLQGVAASTSGK	12	1	1		1566.78
D3ZQG6	SIHNLGTILTTNAVASETVATGEGLR	31	1	1		2625.39
D3ZQG6	LNELADQDFPLHPR	45	1	1		1664.84
D3ZQG6	VFNQEGEFMLK	32	1	1	M9(Oxidation)	1357.64
D3ZQG6	ENDQLDFIVETEGLKK	28	1	1		1877.95
D3ZQG6	NGTYEFLYTVQK	20	1	1		1462.72
D3ZQG6	ASIVDDIHSTFDELQK	29	1	1		1817.89
D3ZQG6	WVSIFSNDGK	6	1	1		1152.57
D3ZQG6	NKGEFTNLQGVAASTSGK	17	1	1		1808.91
D3ZQG6	SCSNFTAQALNHGTETEVLLVK	12	1	1	C2(Carbamidomethyl)	2419.19
D3ZQG6	ENDQLDFIVETEGLK	2	1	1		1749.85
D3ZQG6	EGDFTLSLR	1	1	1		1037.53
D3ZQG6	ENPIEDDLIFR	4	1	1		1360.67
D3ZSK5	MAAPAKRAR	9	1	1		971.562
D3ZUQ0	VIDQHGCEAIAR	8	1	1	C7(Carbamidomethyl)	1368.67
D3ZUQ0	ELELVEDVWR	6	1	1		1287.66
D3ZUQ0	GEAQDLLSQIAQLQEENK	1	1	1		2014.01
D3ZUQ0	DDGYTEQGQEALQHL	1	1	1		1703.75
D3ZUQ0	NEDVEALQQQQTR	1	1	1		1558.75
D3ZVF4	NFFTDVYDLYIK	9	1	1		1537.76
D3ZVF4	FAMNPFYEPNSPIR	1	1	1	M3(Oxidation)	1698.79
D3ZVR7	HAVTGEAVELR	35	1	1		1181.63
D3ZVR7	DVASKAK	1	0	1		718.413
D3ZVU9	IFYDGILER	35	1	1		1125.59
D3ZVU9	IVATEDHEALPGAK	9	1	1		1450.75
D3ZVU9	AHEEDNTVELLR	3	1	1		1425.69
D3ZVV1	HSVDASEALSQK	4	1	1		1271.62
D3ZW55	TPGQIVMPR	38	1	1		998.545
D3ZW55	IDLPEYQGEPDEISIQK	60	1	1		1973.97
D3ZW55	LQEYFGVTDGAGDH	35	1	1		1508.66
D3ZW55	LKPEGLYQLLAGFEDK	12	1	1		1820.98
D3ZW55	IVFVTGNAK	5	1	1		948.551
D3ZW55	DFGWDPCFQPDGYEQTYAEMPK	17	1	1	C7(Carbamidomethyl); M20(Oxidation)	2697.09
D3ZXK7	IVGTDIR	3	1	1		773.455
D3ZXK7	YLLGQPEPLAPGSALPAPDR	5	1	1		2062.1
D3ZXK7	FNQEEGVGDTHNSYAYDGNR	10	1	1		2272.95
D3ZXK7	ATIVSVEDWDK	13	1	1		1262.63
D3ZYW7	LDLSSLAYSGK	12	1	1		1153.61
D3ZYW7	LGGDLGTYVINK	25	1	1		1249.68
D3ZZC3	LSTQPSHSHCVNNTYR	17	1	1	C10(Carbamidomethyl)	1900.87
D3ZZL9	LSVELR	1	1	1		716.43
D3ZZL9	LATVAQGEEESASR	1	1	1		1447.7
D4A1J4	LQELENYPGIQTR	1	1	1		1560.8
D4A1J4	SVAADFIQQGIR	1	1	1		1304.7
D4A4T9	TTDFSDFLSIVGCTK	31	1	1	C13(Carbamidomethyl)	1690.8
D4A4T9	TSDFNTFLAQEGCTR	39	1	1	C13(Carbamidomethyl)	1746.78
D4A4T9	HNSEKPPEPVKPEVK	78	1	1		1714.91
D4A4T9	FQEHIIQAPKPVEAIK	46	1	1		1848.04
D4A4T9	LWGVIDVK	33	1	1		929.544
D4A4T9	FDPEANADDACTYHPGVPVFHDALK	26	1	1	C11(Carbamidomethyl)	2786.25
D4A4T9	TYQGLQSLEEVCVYHSGVPIFHEGMK	7	1	1	C12(Carbamidomethyl); M25(Oxidation)	3024.42
D4A4T9	IEITMR	22	1	1		762.418
D4A4T9	ALLCYNR	27	1	1	N-Term(Acetyl); C4(Carbamidomethyl)	951.472
D4A4T9	AEPMQWASLELPTTK	21	1	1	M4(Oxidation)	1717.85
D4A4T9	KAEPMQWASLELPTTK	8	1	1	M5(Oxidation)	1845.94
D4A4T9	LSSGNEEDKKEEDSDEIK	9	1	1		2051.93
D4A4T9	ELSELKPK	1	1	1		943.546
D4A4T9	RPSPDEPMTNLELK	1	1	1		1626.81
D4A4T9	KAEPMQWASLELPTTK	1	1	1		1829.95
D4A7N1	FQQEQLAVQDELVK	3	1	1		1674.87
D4A7N1	LSESVVNR	1	1	1		903.489
D4A8G9	RGDWELAQACVPQLQR	10	1	1	C10(Carbamidomethyl)	1926.97
D4AAT7	SYSPELIVHPVLDSSDAVEEVEK	36	1	1		2542.26
D4AAT7	IGIVGGCQEYTGAPYFAGISALK	4	1	1	C7(Carbamidomethyl)	2372.19
D4AAT7	DDLLLNNVR	3	1	1		1071.58
D4AAT7	STTTTDMIAEVGAAFSK	1	1	1		1729.83
D4AAT7	VGADLTHVFCAR	1	1	1	C10(Carbamidomethyl)	1345.67
D4ABB4	DAEGLQELALAPCHEWLLDEDLVPVLAR	27	1	1	C13(Carbamidomethyl)	3172.6
D4ABB4	HCHHVAEPSLSR	13	1	1	C2(Carbamidomethyl)	1429.67
D4ABP9	GDVEEVQGPGVVGEFPIISPGR	10	1	1		2238.14
D4ABP9	EGAREEDLDAVEAQIGCK	2	1	1	C17(Carbamidomethyl)	1989.92
D4ABP9	KAWDDLKK	1	0	1		1003.55
D4AD37	EVPAESVTVWIDPLDATQEYTEDLRK	2	1	1		3004.48
D4AE41	VEQATKPSFESGR	16	3	1		1435.72
D4AE41	ALEAVFGK	16	3	1		834.472
D4AE41	GFAFVTFESPADAK	1	3	1		1486.72
D4AE59	NVIQLVDVLYNEEK	10	1	1		1675.89
D4AE59	ISDLGVAEALHPFAVDDTCR	2	1	1	C19(Carbamidomethyl)	2186.06
D4AE59	LFENIGR	1	0	1		848.463
E9PU28	TSSAQVEGGVHGLHSYEK	11	1	1		1885.9
E9PU28	LVGIISSR	1	1	1		844.525
E9PU28	VAQGVSGAVQDK	12	1	1		1158.61
E9PU28	NLIDAGVDALR	1	1	1		1156.63
F1LM93	AANILVGENLVCK	11	2	1	C12(Carbamidomethyl)	1400.76
F1LM93	LVPLYAVVSEEPIYIVTEFMSK	1	1	1	M20(Oxidation)	2543.34
F1LM93	SDVWSFGILQTELVTK	1	1	1		1822.96
F1LP90	ALFLIPR	40	1	1		829.529
F1LP90	ILHNDPEVEKK	1	1	1		1321.71
F1LP90	GQNVLLTENAEVK	1	1	1		1414.75
F1M386	NIEPTEYIDDLFK	35	1	1		1596.78
F1M386	YSIPDLAVDVEQVIGLEK	3	1	1		1988.06
F1M386	EAPLPFILLGGSEK	1	1	1		1470.82
F1M386	LFQDLQDLFDPSR	3	1	1		1593.79
F1M386	FLEEFENNLER	1	1	1		1439.68
F1M7Y5	ASSSLGLQDFDLLR	11	1	1		1521.79
F1M7Y5	DSSTMSHTVACGGGGDHSHQVR	1	1	1	C11(Carbamidomethyl)	2282.96
G3V7P1	ETAIQQLEADILDVNQIFK	84	1	1		2188.15
G3V7P1	ELGSLPLPLSASEQR	34	1	1		1596.86
G3V7P1	LQENLQQFQHSTNQLAK	30	1	1		2027.03
G3V7P1	LMNDFSSALNNFQVVQR	1	1	1	M2(Oxidation)	1998.97
G3V7P1	DFNSIIQTCSGNIQR	11	1	1	C9(Carbamidomethyl)	1752.83
G3V7X8	LDMLSGLR	3	1	1	M3(Oxidation)	920.484
G3V9R3	KMEESTLK	28	1	1	M2(Oxidation)	981.489
G3V9R3	NQFTVAQYEK	3	1	1		1227.6
O08557	LTVPDDMAANCIYLNIPSK	65	1	1	M7(Oxidation); C11(Carbamidomethyl)	2151.05
O08557	DYAVSTVPVADSLHLK	100	1	1		1714.9
O08557	AGLSHPSVFGR	39	1	1	N-Term(Acetyl)	1169.6
O08557	GAEILADTFKDYAVSTVPVADSLHLK	62	1	1		2760.45
O08557	LQLNIVEMK	6	1	1		1087.62
O08557	GAEILADTFK	40	1	1		1064.56
O08557	QHQLYVGVLGSK	20	1	1		1328.73
O08557	VDGLLTCCSVFINK	1	1	1	C7(Carbamidomethyl); C8(Carbamidomethyl)	1625.8
O08557	SQGEEVDFAR	36	1	1		1137.52
O08557	DENATLDGGDVLFTGR	4	1	1		1679.79
O08557	LKDHLLIPVSNSEMEK	2	1	1		1852.98
O08557	IMQQMSDHRYDK	15	1	1		1551.71
O08557	TPEEYPESAK	4	1	1		1150.53
O08557	KEVDMMK	7	1	1		880.426
O08557	LQLNIVEMKDENATLDGGDVLFTGR	2	1	1	M8(Oxidation)	2764.39
O08564	KEDSHTTLHETTNR	2	2	1		1668.8
O08589	TGEPDEEEGTFR	20	1	1		1366.58
O08618	ASPFLLQYIQEEIPDYR	59	1	1		2082.06
O08618	EIQGFFNIPVDNLR	33	1	1		1661.87
O08618	LIEESAIDEVVVTNTIPHEIQK	56	1	1		2477.31
O08618	SIIGVIPYFPYSK	21	1	1		1483.82
O08618	VQVYQEPNR	22	1	1		1132.57
O08618	SVAAIHPSLEIPMLIPK	23	1	1	M13(Oxidation)	1832.03
O08618	VQIQESVR	3	1	1		958.532
O08623	LTPTSAESSSTGTEDK	12	2	1		1610.74
O08623	NYDIGAALDTIQYSK	2	2	1		1671.82
O08623	AGDGRPCPTAESASAPSEDPNVNFLK	2	1	1	C7(Carbamidomethyl)	2687.23
O08629	IVAERPGTNSTGPGPMAPPR	13	1	1		2005.03
O08629	AASAAAATAAASAATAASAASGSPGSGEGSAGGEK	46	1	1	N-Term(Acetyl)	2834.32
O08629	ADVQSIIGLQR	17	1	1		1199.67
O08629	LDLDLTSDSQPPVFK	12	1	1		1674.86
O08629	LSPPYSSPQEFAQDVGR	17	1	1		1877.91
O08629	DIVENYFMR	4	1	1	M8(Oxidation)	1202.55
O08629	FSAVLVEPPPLNLPSAGLSSQELSGPGDGP	3	1	1		2932.5
O08629	FQWDLNAWTK	1	1	1		1308.64
O08629	SGEGEVSGLMR	1	1	1		1121.53
O08629	FASWALESDNNTALLLSK	2	1	1		1980.01
O08651	ILQDGGLQVVEK	40	1	1		1298.73
O08651	AGTGVDNVDLEAATR	40	1	1		1488.73
O08651	GGIVDEGALLR	52	1	1		1099.61
O08651	GTIQVVTQGTSLK	40	1	1		1331.75
O08651	ALVDHENVISCPHLGASTK	50	1	1	C11(Carbamidomethyl)	2048.02
O08651	TLGILGLGR	40	1	1		899.568
O08651	KILQDGGLQVVEK	31	1	1		1426.83
O08651	ILISDSLDPCCR	28	1	1	C10(Carbamidomethyl); C11(Carbamidomethyl)	1448.69
O08651	ALQSGQCAGAALDVFTEEPPRDR	34	1	1	C7(Carbamidomethyl)	2488.19
O08651	VSDGDTWHVMGLSSLLPSLDAWK	17	1	1	M10(Oxidation)	2530.23
O08651	FMGTELNGK	34	1	1		996.483
O08651	GQPLLLFR	36	1	1		943.572
O08651	VTADVINAAEK	15	1	1		1130.6
O08651	QADVNLVNAK	34	1	1		1071.58
O08651	QIPQATASMK	8	1	1	M9(Oxidation)	1090.56
O08651	NAGTCLSPAVIVGLLR	6	1	1	C5(Carbamidomethyl)	1640.92
O08651	EELIAELQDCEGLIVR	7	1	1	C10(Carbamidomethyl)	1886.95
O08651	MQAFGMK	16	1	1		812.38
O08651	AFANLR	4	1	1	N-Term(Acetyl)	733.399
O08651	FMGTELNGK	2	1	1	M2(Oxidation)	1012.48
O08678	VLDANTCDYEQR	20	2	1	C7(Carbamidomethyl)	1483.65
O08678	SVSSSQKQRR	1	0	1		1162.63
O08678	FLVLNPVK	1	0	1		929.582
O08678	RPQANSVESEQKEEWDKDTAR	1	1	1		2503.18
O08678	DEINDALVSQK	1	1	1		1231.62
O08697	FNGEDVDTISPTLGFNIK	9	1	1		1966.97
O08697	IQGCSAVTGEDLLPGIDWLLDDISSR	32	1	1	C4(Carbamidomethyl)	2830.4
O08697	QDLPGALSCNAIQEALELDSIR	44	1	1	C9(Carbamidomethyl)	2413.2
O08697	LNIWDVGGQK	31	1	1		1129.6
O08697	NYFESTDGLIWVVDSADR	34	1	1		2086.97
O08697	LLMLGLDNAGK	2	1	1	M3(Oxidation)	1160.64
O08700	TEVPPLLLILDR	41	1	1		1378.83
O08700	NLLEVSEVEQELACQNDHSSALQNVK	33	1	1	C14(Carbamidomethyl)	2954.42
O08700	SFLEEVLASGLHSR	5	1	1		1544.81
O08700	AFVENYPQFK	15	1	1		1242.62
O08700	EVYLFER	1	1	1		955.489
O08700	VTEFDAVR	1	1	1		936.479
O08700	ENVDSLIQELR	1	1	1		1315.69
O08719	KEDENQTEDPSTSPSPGSR	10	1	1		2060.9
O08719	VKPAGSVNDVGLDALDLDR	21	1	1		1954.03
O08730	WEQGQADYMGADSFDNIKR	14	1	1		2230.98
O08730	TVVLASPQVSDSMR	34	1	1		1489.77
O08730	WEQGQADYMGADSFDNIKR	25	1	1	M9(Oxidation)	2246.98
O08730	CVFMDADTLVLSNIDDLFER	4	1	1	C1(Carbamidomethyl); M4(Oxidation)	2389.11
O08730	GALVLGSSLK	24	1	1		944.577
O08730	TDQAFVTLTTNDAYAK	35	1	1	N-Term(Acetyl)	1800.86
O08730	TVVLASPQVSDSMR	10	1	1	M13(Oxidation)	1505.76
O08730	RPELGITLTK	5	1	1		1127.68
O08730	TKPWNYTYNPQTK	2	1	1		1640.81
O08730	KLDTYLQ	3	1	1		880.478
O08730	AFGKNAK	1	1	1		735.415
O08815	LGVTGAEEQALGSK	12	1	1		1359.71
O08815	VLSEKPTPEGPEK	3	0	1		1410.75
O08815	IIQQQK	1	0	1		757.457
O08816	VTNVGSLLLTPQENESLFSFLGK	4	1	1		2493.33
O08836	AASEEELLLPR	2	1	1	N-Term(Acetyl)	1269.67
O08836	WIGISLEEIESIDQEIK	1	1	1		2002.04
O08838	LVDGSLLTLDTYLGQFPDIK	134	1	1		2208.18
O08838	GDVVLVVPSDSEADQDAGWLVGVK	92	1	1		2455.24
O08838	EATEDVAPQGPAGEK	40	1	1		1498.7
O08838	LTESLHEVYEPDWYGR	49	1	1		1993.93
O08838	ADETKDEQFEEYVQNFK	60	1	1		2119.95
O08838	AALPAGEGESPEGAK	38	1	1		1383.67
O08838	AFSIQGAPSDSGPLR	40	1	1		1502.76
O08838	ESDWLQYR	33	1	1		1096.51
O08838	VETLHDFEAANSDELTLQR	37	1	1		2188.05
O08838	HHLEALQSSK	45	1	1		1149.6
O08838	VIPSVVIEPASNHEGEEHQETTTGTETR	15	1	1		3047.46
O08838	VGFYVNTFK	30	1	1		1074.56
O08838	LYEVMTK	1	1	1		883.46
O08838	GLFPENFTR	24	1	1		1080.55
O08838	IDVESTELASSESPQAAELEAGAPQEK	18	1	1		2786.32
O08838	VFEEFNVDLQEELPSLWSR	3	1	1		2337.15
O08838	LTESLHEVYEPDWYGREDVK	11	1	1		2465.16
O08838	KGPPVPPLPK	6	1	1		1029.65
O08838	ISKAEEEFQK	2	1	1		1208.62
O08839-2	VQAQHDYTATDTDELQLK	65	4	1		2075.99
O08839-2	ADETKDEQFEQCVQNFNK	50	6	1	C12(Carbamidomethyl)	2229.97
O08839-2	LVDQALLTMDTYLGQFPDIK	122	6	1		2281.18
O08839-2	SPSPPPDGSPAATPEIR	39	5	1		1675.83
O08839-2	LSECLQEVYEPEWPGRDEANK	12	6	1	C4(Carbamidomethyl)	2549.16
O08839-2	VNHEPEPASGASPGATIPK	54	5	1		1858.93
O08839-2	IAENNDLLWMDYHQK	37	6	1		1889.89
O08839-2	VGFYVNTFQSIAGLEENFHK	33	5	1		2300.14
O08839-2	LNQNLNDVLVSLEK	67	5	1		1598.88
O08839-2	GVFPENFTER	38	4	1		1195.57
O08839-2	LDLPPGFMFK	41	4	1	M8(Oxidation)	1180.61
O08839-2	IAENNDLLWMDYHQK	31	6	1	M10(Oxidation)	1905.88
O08839-2	IAKPVSLLEK	29	4	1		1097.69
O08839-2	LVDQALLTMDTYLGQFPDIK	25	6	1	M9(Oxidation)	2297.17
O08839-2	HHYESLQTAK	42	6	1		1213.6
O08839-2	AGDVVLVIPFQNPEEQDEGWLMGVK	20	4	1	M22(Oxidation)	2786.37
O08839-2	NQAEEELIK	21	4	1		1073.55
O08839-2	LSECLQEVYEPEWPGR	37	6	1	C4(Carbamidomethyl)	1991.92
O08839-2	VFEEMNVDLQEELPSLWNSR	3	6	1		2435.16
O08839-2	VFEEMNVDLQEELPSLWNSR	2	6	1	M5(Oxidation)	2451.14
O08839-2	GPPVPPPPK	1	2	1		885.519
O08839-2	LQAHLVAQTNLLR	1	4	1		1476.87
O08873	VIAPTNAEVLPILPEPESLELKK	8	1	1		2500.43
O08873	RAKAGNR	1	1	1		772.456
O08873	GVFVLEEFVPEIK	11	1	1		1505.83
O08873	VYLYEGLLGR	6	1	1		1182.65
O08873	FHEGQETPLLLGR	9	1	1		1496.79
O08873	IHNNTFDPALIGDKPK	2	1	1		1779.94
O08873	FSNDLQSTPSTEFNPLIYGNDVDSVDVATR	5	1	1		3301.56
O08873	SSSSTTASSSPSTIVHGAHSEPADSTEVGDK	1	1	1		3016.36
O08873	TDQDSVIGVSPAVMIR	4	1	1	M14(Oxidation)	1703.86
O08873	MPDDVWLVDLDSNR	2	1	1	M1(Oxidation)	1690.77
O08873	LLESEQLR	4	1	1		987.547
O08873	SHVGLVYSQQINEVLDQLTNLNGR	2	1	1		2697.4
O08873	RVDIEVLPQEVQQALTFALPDPSR	1	1	1		2721.46
O08873	VIAPTNAEVLPILPEPESLELK	1	1	1		2372.33
O08875	FSAVQVLEHPWVNDDGLPENEHQLSVAGK	7	1	1		3215.58
O08875	GGDLFDAITSTSK	34	1	1		1311.64
O08875	SPSPSPTSPGSLR	7	1	1		1269.64
O08875	DIKPENLLVYEHQDGSK	20	1	1		1985
O08875	ELINMMLLVNVDQR	1	1	1	M5(Oxidation); M6(Oxidation)	1719.89
O08875	TIGDGNFAVVK	2	1	1		1120.6
O08949	SVIEDVINDVR	7	1	1		1258.66
O09018	IFQEQVEKLK	7	1	1		1261.72
O09032	ILVDQVTGVSR	3	1	1		1186.68
O09175	MESSGPSSCHSAAR	40	1	1	N-Term(Acetyl); C9(Carbamidomethyl)	1505.61
O09175	IEPGVDPDDTYNETPYEK	33	1	1		2081.92
O09175	AEFGPPGPGPGSR	30	1	1		1225.6
O09175	AFFPCFDTPAVK	34	1	1	C5(Carbamidomethyl)	1399.67
O09175	TYQLVYFLDK	4	1	1		1289.68
O09175	VGEGPGVCWLAPEQTAGK	29	1	1	C8(Carbamidomethyl)	1855.9
O09175	EEYNGVIEEFLATGEK	28	1	1		1827.87
O09175	VKIEPGVDPDDTYNETPYEK	26	1	1		2309.08
O09175	VWAEPCLIEAAK	7	1	1	C6(Carbamidomethyl)	1386.71
O09175	RPLHSAQAVDVASASSFR	6	1	1		1898.98
O09175	ISNAQNAELR	21	1	1		1115.58
O09175	MESSGPSSCHSAAR	7	1	1	N-Term(Acetyl); M1(Oxidation); C9(Carbamidomethyl)	1521.61
O09175	GVDSIPGFEFNR	13	1	1		1337.65
O09175	CLLPEGASELR	1	1	1	C1(Carbamidomethyl)	1244.63
O09175	VKDFLQSQGK	2	1	1		1149.63
O09175	VWAEPCLIEAAKEEYNGVIEEFLATGEK	7	1	1	C6(Carbamidomethyl)	3195.56
O09178	VDTHIHAAACMNQK	9	2	1	C10(Carbamidomethyl)	1595.74
O09178	YNPVGASELR	31	2	1		1105.56
O09178	NSVLQSGLSHQEK	12	1	1		1426.73
O09178	IYDIFR	13	1	1		826.446
O09178	YVTGFDSVDDESK	25	1	1		1461.64
O09178	TENYLGGEYFAR	4	1	1		1419.65
O09178	KVDTHIHAAACMNQK	17	2	1	C11(Carbamidomethyl)	1723.84
O09178	EALMEEYAIAAQVWK	2	1	1	M4(Oxidation)	1767.86
O09178	YETLCNELSFLSDAMK	2	1	1	C5(Carbamidomethyl); M15(Oxidation)	1936.87
O09178	LSTCDLCEIAR	1	1	1	C4(Carbamidomethyl); C7(Carbamidomethyl)	1337.62
O35052	GGCPGPGGAGTPPPR	50	1	1	C3(Carbamidomethyl)	1334.62
O35052	EEQLQFLIR	18	1	1		1175.64
O35077	ITVVQEVDTVEICGALK	41	1	1	C13(Carbamidomethyl)	1874
O35077	KLTEIINTQHENVK	77	1	1		1666.91
O35077	NIVAVGAGFCDGLGFGDNTK	66	1	1	C10(Carbamidomethyl)	2011.96
O35077	IVGSNASQLAHFDPR	39	1	1		1611.82
O35077	VTMWVFEEDIGGR	17	1	1		1538.73
O35077	LTEIINTQHENVK	46	1	1		1538.82
O35077	FCETTIGCKDPAQGQLLK	41	1	1	C2(Carbamidomethyl); C8(Carbamidomethyl)	2066.01
O35077	VTMWVFEEDIGGR	47	1	1	M3(Oxidation)	1554.73
O35077	FCETTIGCK	40	1	1	C2(Carbamidomethyl); C8(Carbamidomethyl)	1115.49
O35077	GIDEGPNGLK	39	1	1		999.511
O35077	LISEVIGESLGIPMSVLMGANIASEVAEEK	14	1	1	M14(Oxidation); M18(Oxidation)	3118.6
O35077	ELMQTPNFR	39	1	1		1135.56
O35077	VCYEGQPVGEFICCLQNHPEHM	15	1	1	C2(Carbamidomethyl); C13(Carbamidomethyl); C14(Carbamidomethyl); M22(Oxidation)	2720.14
O35077	ELHSILQHK	52	1	1		1104.62
O35077	LPPNVVAVPDVVQAATGADILVFVVPHQFIGK	6	1	1		3310.87
O35077	LQGPQTAR	27	1	1		870.479
O35077	DPAQGQLLK	36	1	1		969.536
O35077	ELMQTPNFR	30	1	1	M3(Oxidation)	1151.55
O35077	VAEAFAR	16	1	1		763.41
O35077	SIEQLEK	10	1	1		846.457
O35077	ANTIGISLIK	3	1	1		1029.63
O35078	YHPAQPLHMK	19	1	1		1221.62
O35078	SCCQLEPTLK	36	1	1	C2(Carbamidomethyl); C3(Carbamidomethyl)	1235.58
O35078	HFILTHDPSLGIYNSPYIIPGSK	3	1	1		2569.35
O35078	GQIIQVEAPWIK	11	1	1		1381.78
O35078	DEVPDPFWK	2	1	1		1132.53
O35078	VASFEEVVR	1	1	1		1035.55
O35093	EGGGGSSNK	6	1	1		792.353
O35095	SMIDDTYQCLTAVAGTPR	92	1	1	M2(Oxidation); C9(Carbamidomethyl)	2014.92
O35095	ILGAWLAEETSSLR	43	1	1		1545.83
O35095	NDSEQFAALLLVTK	57	1	1		1548.83
O35095	IFDAVGFTFPNR	33	1	1		1383.71
O35095	LLSTSPALQGTPASR	37	1	1		1498.82
O35095	EAEPDLLAVLR	40	1	1		1225.68
O35095	LQAGEETASHYR	82	1	1		1361.64
O35095	EGAPSLLCK	34	1	1	C8(Carbamidomethyl)	974.497
O35095	LALEETGTEVK	30	1	1		1189.63
O35095	TLYEEAEEASDISQQVANLAISPTTPGPAWPGDALR	73	1	1		3797.85
O35095	LALEETGTEVKEDVVTACYALMELGIQECTR	13	1	1	C18(Carbamidomethyl); M22(Oxidation); C29(Carbamidomethyl)	3544.68
O35095	GLSEDFQR	15	1	1		951.453
O35095	EVCQLLPFLVR	29	1	1	C3(Carbamidomethyl)	1373.76
O35095	EPFVFASVR	32	1	1		1051.56
O35095	AEDASKFELCQLLPLFLPPTTVPPECHR	9	1	1	C10(Carbamidomethyl); C26(Carbamidomethyl)	3265.64
O35095	SMIDDTYQCLTAVAGTPR	60	1	1	C9(Carbamidomethyl)	1998.93
O35095	DLQAGLAR	7	1	1		843.469
O35095	EAPDGCPDHVLR	10	1	1	C6(Carbamidomethyl)	1365.62
O35095	LLLPGWCHLTVEDGPR	7	1	1	C7(Carbamidomethyl)	1862.96
O35095	MAALEQCLSEP	17	1	1	M1(Oxidation); C7(Carbamidomethyl)	1264.55
O35095	MAALEQCLSEP	13	1	1	C7(Carbamidomethyl)	1248.56
O35095	QKEPFVFASVR	9	1	1		1307.71
O35095	FELCQLLPLFLPPTTVPPECHR	1	1	1	C4(Carbamidomethyl); C20(Carbamidomethyl)	2664.37
O35095	SCCDLAAAGQLGK	1	1	1	N-Term(Acetyl); C2(Carbamidomethyl); C3(Carbamidomethyl)	1392.63
O35112	SSPSFSSLHYQDAGNYVCETALQEVEGLK	45	1	1	C18(Carbamidomethyl)	3216.48
O35112	SSNTYTLTDVR	20	1	1		1256.61
O35112	VLQPVDGEVSILFK	13	1	1		1543.87
O35112	QIGDTLPVSCTISASR	5	1	1	C10(Carbamidomethyl)	1704.86
O35112	EIDPGTQLYTMTSSLEYK	1	1	1		2075.98
O35112	AAFLETEQLK	3	1	1		1149.61
O35142	AAESLADPTEYENLFPGLK	52	1	1		2065.01
O35142	GSNNVALGYDEGSIIVK	30	1	1		1735.89
O35142	VWQLGSSSPNFTLEGHEK	26	1	1		2015.98
O35142	VLAAQETHEGVTEDGIEDAFEVLGEIQEIVK	12	1	1		3368.68
O35142	GVNCIDYYSGGDKPYLISGADDR	21	1	1	C4(Carbamidomethyl)	2535.15
O35142	DNNQFASASLDR	6	1	1		1337.61
O35142	EAFVVEEWVK	15	1	1		1235.63
O35142	TFEVCDLPVR	3	1	1	C5(Carbamidomethyl)	1235.61
O35142	VHMFEAHSDYIR	4	1	1		1504.7
O35142	VFNYNTLER	10	1	1		1155.58
O35142	LESTLNYGMER	1	1	1		1312.62
O35142	DMGSCEIYPQTIQHNPNGR	8	1	1	M2(Oxidation); C5(Carbamidomethyl)	2232.98
O35142	SFGSAQEFAWAHDSSEYAIR	6	1	1		2259.01
O35142	NWVVTGADDMQIR	1	1	1		1504.72
O35165	MEPLYQQTHK	3	1	1	N-Term(Acetyl)	1316.63
O35179	ELGDDCNFGPALGEVGEAMR	50	1	1	C6(Carbamidomethyl)	2136.93
O35179	GPGYPQAEALLAEAMLK	134	1	1	M15(Oxidation)	1774.91
O35179	GPGYPQAEALLAEAMLK	86	1	1		1758.91
O35179	ALYDFEPENEGELGFK	43	1	1		1857.85
O35179	AVMEIMTK	41	1	1	M3(Oxidation)	938.468
O35179	ELSEVKDSLDMEVK	47	1	1		1621.8
O35179	VGGAEGTKLDDDFKEMER	14	1	1		1996.93
O35179	AVMEIMTK	42	1	1		922.474
O35179	LSMINTMSK	37	1	1		1024.52
O35179	ELGDDCNFGPALGEVGEAMR	91	1	1	C6(Carbamidomethyl); M19(Oxidation)	2152.93
O35179	LDDDFKEMER	46	1	1		1297.57
O35179	LDDDFKEMER	27	1	1	M8(Oxidation)	1313.57
O35179	QAVQILQQVTVR	18	1	1		1382.81
O35179	QNFIDPLQNLHDKDLR	39	1	1		1966.01
O35179	QNFIDPLQNLHDK	33	1	1		1581.8
O35179	DSLDMEVK	2	1	1		936.435
O35179	VGGAEGTKLDDDFK	10	1	1		1451.7
O35179	LSMINTMSK	3	1	1	M3(Oxidation); M7(Oxidation)	1056.51
O35179	AVMEIMTK	8	1	1	M3(Oxidation); M6(Oxidation)	954.463
O35179	VGGAEGTKLDDDFKEMER	2	1	1	M16(Oxidation)	2012.92
O35179	EMERKVDVTSR	6	1	1	M2(Oxidation)	1365.68
O35180	GESGFFPINYVEVIVPLPR	41	1	1		2133.14
O35180	GLYDFEPENEGELGFK	9	1	1		1843.84
O35180	QTFIDPLQLLQDKDLK	6	1	1		1915.05
O35180	LTGTDIPSDQPCCR	7	1	1	C12(Carbamidomethyl); C13(Carbamidomethyl)	1619.72
O35180	QTFIDPLQLLQDK	2	1	1		1558.85
O35180	ELGEDSAFGNSLVEVGEALK	2	1	1		2064.01
O35180	ATGYPQTEGLLGDCMLK	1	1	1	C14(Carbamidomethyl); M15(Oxidation)	1869.87
O35244	PGGLLLGDEAPNFEANTTIGHIR	101	1	1		2392.23
O35244	DLAILLGMLDPAEK	31	1	1	M8(Oxidation)	1514.81
O35244	VVDSLQLTASNPVATPVDWK	93	1	1		2140.13
O35244	LIALSIDSVEDHFAWSK	86	1	1		1930.99
O35244	DLAILLGMLDPAEKDEK	27	1	1		1870.98
O35244	DLAILLGMLDPAEKDEK	140	1	1	M8(Oxidation)	1886.98
O35244	VVFIFGPDK	40	1	1		1021.57
O35244	LPFPIIDDK	40	1	1		1057.59
O35244	LPFPIIDDKDR	82	1	1		1328.72
O35244	KGESVMVLPTLPEEEAK	55	1	1		1856.97
O35244	VVFIFGPDKK	45	1	1		1149.67
O35244	DFTPVCTTELGR	40	1	1	C6(Carbamidomethyl)	1395.66
O35244	NFDEILR	42	1	1		906.468
O35244	LSILYPATTGR	40	1	1		1191.67
O35244	KGESVMVLPTLPEEEAK	92	1	1	M6(Oxidation)	1872.96
O35244	LAPEFAK	27	1	1		775.435
O35244	DINAYNGAAPTEK	39	1	1		1363.65
O35244	GESVMVLPTLPEEEAK	16	1	1		1728.87
O35244	GESVMVLPTLPEEEAK	15	1	1	M5(Oxidation)	1744.87
O35244	LPFPIIDDKDRDLAILLGMLDPAEKDEK	1	1	1	M19(Oxidation)	3196.68
O35244	DLAILLGMLDPAEK	6	1	1		1498.82
O35244	VVDSLQLTASNPVATPVDWKK	9	1	1		2268.22
O35263	SGEGENPASKPTPVQDVQGDGR	43	1	1	N-Term(Acetyl)	2267.05
O35263	LENGELEHIRPK	20	1	1		1434.77
O35263	LLAQDQGQGIPLPETAP	14	1	1		1747.93
O35264	IIVLGLLPR	30	1	1		993.682
O35264	ELFSPLHALNFGIGGDTTR	74	1	1		2045.05
O35264	LKNGELENIKPK	59	1	1		1382.8
O35264	FVLDCK	38	1	1	C5(Carbamidomethyl)	781.392
O35264	SQGDSNPAAIPHAAEDIQGDDR	63	1	1	N-Term(Acetyl)	2306.03
O35264	GEKPNPLR	41	1	1		910.51
O35264	NGELENIKPK	33	1	1		1141.62
O35264	VNQLLK	23	1	1		714.451
O35264	DKEPDVLFVGDSMVQLMQQYEIWR	1	1	1		2926.41
O35264	WMSQHNR	6	1	1		958.43
O35274	ERPGEQSEVAQLIQQTLEQER	15	1	1		2468.24
O35274	ISELEGNLQTLR	8	1	1		1372.74
O35274	MMKTEPRGPGGPLRSASPHR	8	1	1	N-Term(Acetyl); M2(Oxidation)	2220.1
O35274	SVPAASGGDKEAVAR	1	1	1		1414.73
O35274	LEGYWGEAQSLCQAVDEHLR	11	1	1	C12(Carbamidomethyl)	2361.09
O35274	HAVTEAEIQQLK	1	1	1		1366.73
O35274	AEAVPEEEASSSVATLER	1	1	1		1874.9
O35303-2	TTGEENGVEAEEWGK	3	1	1		1635.71
O35303-5	VPSALAPASQEPSPAASAEADGK	61	3	1		2151.06
O35303-5	TTGEENDPATWK	14	3	1		1348.6
O35314	EAVDDQESLHPSNQQVSK	30	1	1		2010.94
O35314	GGKEEEEEEGKIYPK	45	1	1		1721.82
O35314	SSAPTITPECR	7	1	1	C10(Carbamidomethyl)	1218.58
O35314	GGKEEEEEEGK	9	1	1		1220.52
O35314	EETGAPVEDSPGQAK	2	1	1		1514.7
O35314	AEAHFVELEK	3	1	1		1172.6
O35314	ELENLAAMDLELQK	1	1	1		1616.82
O35331	MGPDTVVITSSDLPSPK	48	1	1	M1(Oxidation)	1759.88
O35331	GQVLTSQELHALYEGLK	66	1	1		1886
O35331	GSDYLMALGSQR	7	1	1		1297.62
O35331	VVPMADIITPNQFEAELLSGR	103	1	1	M4(Oxidation)	2316.19
O35331	VLSIQSHVVR	74	1	1		1137.67
O35331	MGPDTVVITSSDLPSPK	22	1	1		1743.88
O35331	AEAGEGQKPSPAQLELR	73	1	1		1780.92
O35331	GSDYLMALGSQR	40	1	1	M6(Oxidation)	1313.62
O35331	IHSQEEAFAVMDVLHR	35	1	1		1881.93
O35331	YDYVLTGYTR	20	1	1		1250.61
O35331	LVYVCDPVMGDK	20	1	1	C5(Carbamidomethyl)	1395.66
O35331	VVPMADIITPNQFEAELLSGR	73	1	1		2300.2
O35331	KDIEDPEIVVQATVL	45	1	1		1668.91
O35331	WNGEGSMYVPQDLLPVYR	21	1	1	M7(Oxidation)	2140.02
O35331	LVYVCDPVMGDK	34	1	1	C5(Carbamidomethyl); M9(Oxidation)	1411.66
O35331	IHSQEEAFAVMDVLHR	1	1	1	M11(Oxidation)	1897.92
O35331	TVSAMQHVLQR	12	1	1		1269.67
O35331	DIEDPEIVVQATVL	1	1	1		1540.81
O35346-2	TLLATVDETIPILPASTHR	1	2	1		2048.14
O35353	TFVSGACDASSK	31	1	1	C7(Carbamidomethyl)	1229.55
O35353	LLLAGYDDFNCSVWDALK	8	1	1	C11(Carbamidomethyl)	2100.01
O35353	ADQELLLYSHDNIICGITSVAFSK	1	1	1	C15(Carbamidomethyl)	2694.35
O35353	MHAIPLR	1	1	1		837.476
O35413	DICDQIK	3	1	1	C3(Carbamidomethyl)	891.421
O35413	KVLTPQK	1	1	1		813.519
O35430	VVGTPGGSEVGQR	32	1	1		1242.64
O35430	MMQAQEAVSR	6	2	1		1150.53
O35430	AEDEPYAEPYADYGGLQEHVYEEIGDAPELEAR	14	1	1		3725.63
O35458	SEGEPCGDEGAEPPVEGDIHYQR	42	1	1	C6(Carbamidomethyl)	2528.06
O35458	DSYVAIANACCAPR	39	1	1	C10(Carbamidomethyl); C11(Carbamidomethyl)	1567.7
O35458	LTNVATSVSNK	10	1	1		1133.62
O35458	EVITDNLPGSIR	38	1	1		1313.71
O35458	ALLSYPLPFFAAVEVLEK	56	1	1		2007.12
O35458	QGLQMDILK	38	1	1		1045.57
O35458	DQAVGAGGEFGGHDKPK	52	1	1		1669.79
O35458	AFFPACYGGDGR	18	1	1	C6(Carbamidomethyl)	1317.57
O35458	FPTLGGR	11	1	1		747.414
O35458	SWGLTLR	1	1	1		832.468
O35458	SLFQEGSR	3	1	1		923.458
O35458	MGFQAATDEEAVGFAHCDDLDFEHR	3	1	1	C17(Carbamidomethyl)	2868.2
O35509	NNLSFIETSALDSTNVEEAFK	84	1	1		2329.12
O35509	GAVGALLVYDIAK	9	2	1		1289.75
O35509	AQIWDTAGQER	40	2	1		1274.61
O35509	GTRDDEYDYLFK	44	2	1	N-Term(Acetyl)	1563.7
O35509	NILTEIYR	37	1	1		1021.57
O35509	STIGVEFATR	40	2	1		1080.57
O35509	VVLIGDSGVGK	40	2	1		1043.61
O35509	DDEYDYLFK	8	2	1		1207.52
O35509	HLTYENVER	4	2	1		1160.57
O35509	NEFNLESK	27	2	1		980.469
O35532	DKPETFEGQWK	7	1	1		1364.65
O35547	LSPEPWTPETGLVTDAFK	6	1	1		1988
O35550	AQASEVLLEELQQSFSQAK	84	1	1		2106.08
O35550	AQQQLEQEFNQK	38	1	1		1490.72
O35550	LVSETEWNLLQK	5	1	1		1459.79
O35550	EQVSEELVR	14	1	1		1088.56
O35550	ANDQFLESQR	11	1	1		1207.57
O35550	EQIQAEQCLK	6	1	1	C8(Carbamidomethyl)	1246.61
O35550	IDTEEEVK	1	1	1		962.473
O35550	VNLEEQLKK	1	1	1		1100.63
O35550	ENLEETLQLEIENCKEEIASISSLK	2	1	1	C14(Carbamidomethyl)	2919.45
O35550	QNAVLQAAQDDLGHLR	4	1	1		1748.9
O35550	ATVEQLMFEEK	1	1	1		1324.65
O35550	AQPGPAPQPDVSLQQR	1	1	1	N-Term(Acetyl)	1730.88
O35567	VTVVCEPEDYGAVAAEMQGSGNK	39	1	1	C5(Carbamidomethyl)	2411.09
O35567	AFTHTAQYDEAISDYFR	66	1	1		2034.92
O35567	HVSPAGAAVGVPLSEDEAR	84	1	1		1861.94
O35567	AEVSNAIDQYVTGTIGEGEDLVK	76	1	1		2408.19
O35567	EVSDGIVAPGYEEEALK	43	1	1		1805.88
O35567	RAEVSNAIDQYVTGTIGEGEDLVK	46	1	1		2564.29
O35567	ALFEEVPELLTEAEK	42	1	1		1717.89
O35567	LSGVSVSSDAFFPFR	38	1	1		1615.81
O35567	DGQVIGIGAGQQSR	40	1	1		1385.71
O35567	DLIVATIAVK	29	1	1		1042.65
O35567	MSSFGDFVALSDVCDVPTAK	42	1	1	M1(Oxidation); C14(Carbamidomethyl)	2161.98
O35567	TVASPDVTVEAAVEQIDIGGVTLLR	128	1	1		2553.38
O35567	YTQSNSVCYAK	19	1	1	C8(Carbamidomethyl)	1320.59
O35567	DVSELTGFPEMLGGR	37	1	1	M11(Oxidation)	1623.77
O35567	VVIEACDELGIVLAHTDLR	8	1	1	C6(Carbamidomethyl)	2123.12
O35567	GAVDIPAAASFK	40	1	1		1146.62
O35567	SGVAYIVAPSGSTADK	41	1	1		1522.77
O35567	ALFEEVPELLTEAEKK	42	1	1		1845.99
O35567	SLFSNIVTK	10	1	1		1008.57
O35567	NIPEDAADMAR	31	1	1	M9(Oxidation)	1218.54
O35567	LDFNLIR	7	1	1		890.51
O35567	TLFGLR	8	1	1		706.424
O35567	GISQMPLR	13	1	1		901.492
O35567	ASSQLALFSVSDK	5	1	1	N-Term(Acetyl)	1394.72
O35567	VTVVCEPEDYGAVAAEMQGSGNK	5	1	1	C5(Carbamidomethyl); M17(Oxidation)	2427.08
O35567	TLHPAVHAGILAR	6	1	1		1355.79
O35567	NGSYCVLQMDQSYKPDENEVR	10	1	1	C5(Carbamidomethyl)	2532.11
O35567	NIPEDAADMAR	5	1	1		1202.55
O35567	DVSELTGFPEMLGGR	2	1	1		1607.77
O35567	GISQMPLR	3	1	1	M5(Oxidation)	917.487
O35567	VTVVCEPEDYGAVAAEMQGSGNKDTSLETR	1	1	1	C5(Carbamidomethyl)	3213.47
O35760	AELGIPLEEVDLNEMNYLTR	65	1	1	M15(Oxidation)	2335.15
O35760	PEINASNLDEK	25	1	1		1229.6
O35760	LLLQQR	4	2	1		770.489
O35760	AELGIPLEEVDLNEMNYLTR	2	1	1		2319.16
O35760	NVTLNPDPNEIK	1	1	1		1353.7
O35763	EGILNDDIYCPPETAVLLASYAVQSK	62	1	1	C10(Carbamidomethyl)	2866.42
O35763	FYPEDVSEELIQDITQR	91	1	1		2082
O35763	ALTSELANAR	8	1	1		1045.56
O35763	IQVWHEEHR	5	1	1		1233.61
O35763	TQEQLASEMAELTAR	2	1	1	M9(Oxidation)	1693.8
O35763	TTNDMIHAENMR	5	1	1		1432.63
O35763	GMLREDAVLEYLK	2	1	1	M2(Oxidation)	1552.8
O35763	KAQQELEEQTRR	2	1	1		1515.79
O35763	KESPLLFK	1	1	1		961.572
O35763	KTQEQLASEMAELTAR	1	1	1		1805.91
O35763	ALELEQER	6	1	1		987.511
O35763	AQMVQEDLEK	4	1	1	M3(Oxidation)	1206.57
O35763	AQMVQEDLEK	5	1	1		1190.57
O35763	KTTNDMIHAENMR	1	1	1		1560.73
O35783	EEIVDKYDLFVGSQATDFGEALVR	20	1	1		2701.34
O35783	EQFVEFR	11	1	1		954.468
O35783	VHHEPQLSDK	6	1	1		1189.59
O35783	HLVYESDQDKDGK	8	1	1		1533.72
O35783	VHNDAQNFDYDHDAFLGAEEAK	3	1	1		2506.09
O35783	DWILPSDYDHAEAEAR	4	1	1		1887.85
O35783	EEFTAFLHPEEYDYMK	2	1	1	M15(Oxidation)	2064.89
O35783	MDKEETKDWILPSDYDHAEAEAR	1	1	1	M1(Oxidation)	2765.24
O35783	MDKEETKDWILPSDYDHAEAEAR	1	1	1		2749.24
O35795	VLEAVTQTLTQYPFDFR	1	2	1		2028.04
O35796	AFVEFLTDEIKEEK	77	1	1		1697.86
O35796	AEEQEPELTSTPNFVVEVTK	48	1	1		2247.1
O35796	EVSFQTTGDSEWR	20	1	1		1541.69
O35796	MSGDWELEVNGTEAK	3	1	1	M1(Oxidation)	1681.74
O35796	TLVLDCHYPEDEIGHEDEAESDIFSIK	2	1	1	C6(Carbamidomethyl)	3161.44
O35796	MSGDWELEVNGTEAK	3	1	1		1665.74
O35814	AMADPEVQQIMSDPAMR	30	1	1	M2(Oxidation)	1905.85
O35814	ALSAGNIDDALQCYSEAIK	84	1	1	C13(Carbamidomethyl)	2038.97
O35814	DCEECIQLEPTFIK	41	1	1	C2(Carbamidomethyl); C5(Carbamidomethyl)	1781.81
O35814	AAALEFLNR	34	1	1		1004.55
O35814	ELIEQLQNKPSDLGTK	79	1	1		1812.97
O35814	LMDVGLIAIR	7	1	1		1100.65
O35814	LDPQNHVLYSNR	73	1	1		1455.73
O35814	KEAKPEPMEEDLPENKK	32	1	1		2012
O35814	LLEFQLALK	39	1	1		1074.66
O35814	TYEEGLKHEANNLQLK	43	1	1		1886.96
O35814	EAKPEPMEEDLPENK	25	1	1		1755.81
O35814	YKDAIHFYNK	36	1	1		1298.65
O35814	MEQVNELKEK	39	1	1	N-Term(Acetyl)	1289.64
O35814	HEANNLQLK	22	1	1		1066.56
O35814	EAKPEPMEEDLPENKK	75	1	1		1883.91
O35814	TLLSDPTYR	40	1	1		1065.56
O35814	ELDPTNMTYITNQAAVHFEK	43	1	1	M7(Oxidation)	2338.1
O35814	MEQVNELK	12	1	1	N-Term(Acetyl)	1032.5
O35814	TVDLKPDWGK	76	1	1		1158.62
O35814	DPQALSEHLK	19	1	1		1137.59
O35814	EAKPEPMEEDLPENKK	56	1	1	M7(Oxidation)	1899.9
O35814	LILEQMQK	37	1	1		1002.57
O35814	EAKPEPMEEDLPENK	22	1	1	M7(Oxidation)	1771.8
O35814	DAIHFYNK	16	1	1		1007.49
O35814	LMDVGLIAIR	1	1	1	M2(Oxidation)	1116.64
O35814	IGNSYFK	15	1	1		828.425
O35814	ELDPTNMTYITNQAAVHFEK	23	1	1		2322.11
O35814	EGLQNMEAR	30	1	1		1047.49
O35814	TPDVLKK	27	1	1		800.487
O35814	EGLQNMEAR	27	1	1	M6(Oxidation)	1063.48
O35814	AMADPEVQQIMSDPAMR	42	1	1	M2(Oxidation); M16(Oxidation)	1921.84
O35814	IGNSYFKEER	29	1	1		1242.61
O35814	LAYINPDLALEEK	8	1	1		1488.79
O35814	HDSPEDVKR	1	1	1		1082.52
O35814	AAALEAMKDYTK	5	1	1		1311.66
O35814	HYTEAIKR	2	1	1		1017.55
O35814	ALDLDSSCK	1	1	1	C8(Carbamidomethyl)	1008.47
O35814	KEAKPEPMEEDLPENKK	3	1	1	M8(Oxidation)	2027.99
O35814	KAAALEAMKDYTK	2	1	1		1439.76
O35814	AAALEFLNRFEEAK	1	1	1		1608.84
O35820	YFEAYLPQK	24	1	1		1158.58
O35824	NVLCSACSGQGGK	40	1	1	C4(Carbamidomethyl); C7(Carbamidomethyl)	1337.59
O35824	FDVQFPENNWINPDK	41	1	1		1862.87
O35824	VSLEDLYNGK	31	1	1		1137.58
O35824	LSELEDLLPSRPEVPNVIGETEEVELQEFDSTR	46	1	1		3769.86
O35824	VIEPGCVR	33	1	1	C6(Carbamidomethyl)	929.488
O35824	ILEVHVDK	6	1	1		952.546
O35824	EISFAYEVLSNPEK	13	1	1		1625.81
O35824	RGEDMMHPLK	3	1	1	M6(Oxidation)	1229.58
O35824	LYDILGVPPGASENELKK	15	1	1		1943.05
O35824	EHEVFQR	2	1	1		944.461
O35824	EYHPDKNPNAGDKFK	6	1	1		1759.84
O35824	RGEDMMHPLK	1	1	1		1213.58
O35824	EISFAYEVLSNPEKR	1	1	1		1781.91
O35828	SSPLPLQDGPGPEGGR	37	1	1		1563.78
O35828	VFLYEVIPEAPFFLECNSFTSPDPHK	16	1	1	C16(Carbamidomethyl)	3083.49
O35828	GLNLTTPGESDGFCANR	13	1	1	C14(Carbamidomethyl)	1808.82
O35828	TPSSAQYLEEK	8	1	1		1252.6
O35828	NILTTPETVLTGHTEK	1	1	1		1753.93
O35828	TECDIQDVEFAR	3	1	1	C3(Carbamidomethyl)	1482.65
O35832	LDTEGINLLTSLLLYESK	79	1	1		2022.1
O35832	LEHEEGAPCTAIR	10	4	1	C9(Carbamidomethyl)	1482.7
O35832	VHQLDDTASIFSLK	14	1	1		1573.82
O35832	LLGTPTEESWPGVTSISEFR	28	1	1		2206.1
O35832	NEDGRDEPGQLSPGVQYQQR	6	1	1		2273.06
O35832	LGEGTYATVFK	3	1	1		1185.61
O35854	AADLQVQVTR	21	1	1		1100.61
O35867	NQLQQNIEENKER	9	1	1		1642.81
O35867	EKPGQVSEVAQLISQTLEQER	3	1	1		2369.23
O35867	LKEMKMSLEK	3	1	1	M6(Oxidation)	1252.66
O35889-2	TILLSTTDPADFAVAESLEK	10	2	1		2121.1
O35889-2	TQDAAGPELMLPASIEFR	1	2	1	M10(Oxidation)	1961.97
O35889-2	FVDPIQDHVLSK	1	2	1		1397.74
O35952-2	TVQQHAGETDPVTTMR	80	2	1		1770.84
O35952-2	TVQQHAGETDPVTTMR	64	2	1	M15(Oxidation)	1786.84
O35952-2	FYEGTADEMYK	39	2	1		1353.56
O35952-2	NAIGEPTVPSTLAEEFTYNPFMR	77	2	1	M22(Oxidation)	2600.24
O35952-2	ALLEVLGR	38	2	1		870.54
O35952-2	HVEPGNTAVQEK	55	2	1		1308.65
O35952-2	LTTVLTTHHHWDHAGGNEK	9	2	1		2154.05
O35952-2	FYEGTADEMYK	40	2	1	M9(Oxidation)	1369.56
O35964	ALYDFEPENDGELGFR	45	1	1		1871.85
O35964	VGGAEGTKLDDDFREMEK	14	1	1		1996.93
O35964	LDDDFREMEK	46	1	1		1297.57
O35964	LDDDFREMEK	19	1	1	M8(Oxidation)	1313.57
O35964	QNFIDPLQNLCDKDLK	3	1	1	C11(Carbamidomethyl)	1960.98
O35964	ELGGESNFGDALLDAGESMK	5	1	1	M19(Oxidation)	2055.92
O35964	QAVQILEELADKLK	1	1	1		1597.92
O35987	SYQDPSNAQFLESIR	41	1	1		1754.84
O35987	ASSSILINEAEPTTNIQIR	74	1	1		2057.09
O35987	LGAAPEEESAYVAGER	43	1	1		1648.78
O35987	EFVAVTGAEEDR	33	1	1		1322.62
O35987	EANLLNAVIVQR	31	1	1		1339.77
O35987	SPNELVDDLFK	40	1	1		1276.64
O35987	DLIHDQDEEEEEEEGQR	36	1	1		2099.86
O35987	RGEVPAELR	36	1	1		1026.57
O35987	LGSTAPQVLNTSSPAQQAENEAK	42	1	1		2341.16
O35987	HSGQDVHVVLK	40	1	1		1218.66
O35987	LAHGGQVNLDMEDHRDEDFVKPK	5	1	1		2650.27
O35987	TGFSLDNGDLR	38	1	1		1194.57
O35987	SGQQIVGPPR	33	1	1		1038.57
O35987	EHGAVAVER	15	1	1		967.495
O35987	ELADENQTLK	7	1	1		1160.58
O35987	RGEVPAELRR	11	1	1		1182.67
O35987	EFVAVTGAEEDRAR	7	1	1		1549.76
O35987	SPGETSKPRPFAGGGYR	1	1	1		1763.88
O54701-2	ASTAGDKEEPTLPNKPR	37	2	1		1810.93
O54701-2	DVFSLEER	1	2	1		994.485
O54715	YWFTMER	15	1	1		1032.46
O54715	GPTITLTQIV	19	1	1		1042.61
O54715	FYPVSAR	5	1	1		839.441
O54783	SLGPQLYGVFPEGR	2	1	1		1519.79
O54783	AADGTGVVGGGAVGGPLSK	14	1	1	N-Term(Acetyl)	1611.84
O54783	EQQLLFIR	1	1	1		1046.6
O54861	FLFASVMADK	20	1	1		1128.58
O54861	ADLGALELWR	33	1	1		1143.62
O54861	YSVLQQHAEADGVEALDTASHAK	5	1	1		2440.17
O54861	WEHLQKPENSK	1	1	1		1395.7
O54861	CTSNFLNPK	1	1	1	C1(Carbamidomethyl)	1080.51
O54874	NLELLSEIEQLIK	1	1	1		1541.88
O54921	VIEAVSEELSR	1	0	1		1231.65
O54921	ASNTADTLFQEVLGR	3	1	1		1621.82
O54924	SSLESIPLALLPAAAAGASTGEDTAGAGPR	24	1	1		2751.42
O54924	QFIETAR	1	1	1		864.458
O54924	EISYLESEMYQLSHLLTEQK	1	1	1		2441.19
O54924	QNASFLYDTVLPVVER	1	1	1		1850.97
O54975	QQADFVDLSFPTISSTGPNGAIIHYAPIPETNR	70	1	1		3556.77
O54975	TLSLDEVYLIDSGAQYK	51	1	1		1914.97
O54975	IENVVLVVPAK	40	1	1		1180.73
O54975	GSLTFEPLTLVPIQTK	41	1	1		1743.99
O54975	GSDVEHNPVFFSYAIIGLER	20	1	1		2250.12
O54975	QEALEWLLR	37	1	1		1157.63
O54975	VGVDPLIIPTDYWK	39	1	1		1615.87
O54975	GGVTEISAADKAEEFRR	1	1	1		1835.92
O54975	DTPTQEDWLVSVLPEGSR	58	1	1		2028.99
O54975	IMLFIDGDRIDAPGVK	3	1	1	M2(Oxidation)	1775.94
O54975	NSECVAEPIQAYIIPSGDAHQSEYIAPCDCR	23	1	1	C4(Carbamidomethyl); C28(Carbamidomethyl); C30(Carbamidomethyl)	3550.56
O54975	TLCADLSPR	1	1	1	C3(Carbamidomethyl)	1032.51
O54975	ASYAVSEAIPK	15	1	1		1135.6
O54975	MIDVDALTDKECDWLNSYHQTCR	1	1	1	M1(Oxidation); C12(Carbamidomethyl); C22(Carbamidomethyl)	2886.25
O54975	TFSDEPLEAGMIVTDEPGYYEDGAFGIR	1	1	1	M11(Oxidation)	3095.39
O54975	ECFTYVLK	1	1	1	C2(Carbamidomethyl)	1059.52
O54975	YFLQAAK	1	1	1		840.462
O54980	YVSQPQVVTR	5	1	1		1176.64
O55012-2	GDIPDLSQAPSSLLDALEQHLASLEGK	46	2	1		2804.44
O55012-2	ITAAQHSVTGSAVSK	66	2	1		1456.78
O55012-2	LVSDDLDSSLANLVGNLGIGNGTTK	55	2	1		2473.28
O55012-2	STNVAVDSGGGLLKPTVASQNQSLPVAK	26	2	1		2738.47
O55012-2	VAEQVGIDR	2	2	1		986.526
O55012-2	ISEFLK	2	2	1		736.424
O55012-2	SGLQGYDMSTFIR	1	2	1		1474.7
O55012-2	QVAFDFTK	1	2	1		955.487
O55043	SYYNVVLQNILETEHEYSK	31	1	1		2329.14
O55043	SLVDTVYALKDEVQELR	5	1	1		1978.05
O55043	ELELQILTEPIR	1	1	1		1453.83
O55043	LEDSENHR	1	1	1		999.45
O55081	LEQILR	2	1	1		771.472
O55096	LAQDFLDSQNLSAYNTR	66	1	1		1955.95
O55096	LEGSEVQLVEYEASAAGLIR	95	1	1		2134.1
O55096	ALYEGYAAVTDAPPECFLTLR	68	1	1	C16(Carbamidomethyl)	2357.14
O55096	LASVLNTEPALDSELTSK	50	1	1		1887.99
O55096	AGLLALEFYTPETANWR	23	1	1		1951.99
O55096	FSTIASSYEECR	38	1	1	C11(Carbamidomethyl)	1449.63
O55096	VLLEAGEGLVTVTPTTGSDGRPDAR	44	1	1		2511.3
O55096	GEFEGFVAMVNK	5	1	1		1327.64
O55096	NVSLGNVLAVAYATK	27	1	1		1519.85
O55096	ADTQYILPNDIGVSSLDCR	50	1	1	N-Term(Acetyl); C18(Carbamidomethyl)	2179.04
O55096	SYEFQGNHFQVTR	35	1	1		1612.75
O55096	GDYAPILQK	9	1	1		1004.54
O55096	GAFNFDQETVINPETGEQIQSWYR	21	1	1		2829.32
O55096	AYAANSHQEQMLAQYVESFTQGSIEAHK	3	1	1	M11(Oxidation)	3154.46
O55096	EGVTTYFSGDCAMEDAK	27	1	1	C11(Carbamidomethyl)	1880.76
O55096	FWIQDK	2	1	1		836.43
O55096	DKFLTPDFTSLDVLTFAGSGIPAGINIPNYDDLR	5	1	1		3682.85
O55096	LFVQDEK	17	1	1		878.462
O55096	EGVTTYFSGDCAMEDAK	20	1	1	C11(Carbamidomethyl); M13(Oxidation)	1896.76
O55096	LLSPTER	4	1	1		815.462
O55096	LTFMEEEDKDLYIR	1	1	1	M4(Oxidation)	1817.86
O55096	SVGKPALER	2	1	1		956.553
O55096	LIVQPNTR	1	1	1		940.557
O55096	AYAANSHQEQMLAQYVESFTQGSIEAHKR	1	1	1	M11(Oxidation)	3310.56
O55096	FVPNLPK	2	1	1		814.482
O55096	LYAHHLSR	1	1	1		996.536
O55156	AAEVGDDFLGDFVVGER	34	1	1		1795.85
O55156	QASGPSSAGATTTVSEKPGPK	45	1	1		1957.98
O55156	ISGTTALQEALK	18	1	1		1231.69
O55156	YSLIDPASAPELLR	31	1	1		1544.83
O55156	LQEAQEELAGLQQHWR	35	1	1		1935.97
O55156	MEHQLELGNLQAK	7	1	1		1510.77
O55156	GEWCGVELDEPLGK	28	1	1	C4(Carbamidomethyl)	1588.73
O55156	DALDQAQQVER	18	1	1		1272.62
O55156	LLVENVR	19	1	1		842.51
O55156	VLLLEANR	4	1	1		927.562
O55156	VQELEGLDVEYR	2	1	1		1449.72
O55156	AQHEQYVAEAEEK	3	1	1		1531.7
O55156	TYQTEVDKLR	3	1	1		1252.66
O55156	RGEIEELQHCLLQSGPPPADHPEAAETLR	2	1	1	C10(Carbamidomethyl)	3250.59
O55156	IGELEQSLLLEK	3	1	1		1371.77
O55156	QQHIEQLLAER	1	1	1		1364.73
O55165	LNLVDLAGSER	3	1	1		1186.64
O55166	TLQEQSGAMNIR	9	1	1		1347.67
O55166	GAVISPAELEAPILVPHTAQR	14	1	1		2169.2
O55166	FLEQLQELDAK	1	1	1		1333.7
O55166	EVESFQQLLNAR	1	1	1		1433.74
O55171	DGLLDVVEALQSPLVDKK	42	1	1		1939.07
O55171	GLAPEQPVTLR	32	1	1		1180.67
O55171	GITAAVVINGSVAAVGNTVCYK	1	1	1	C20(Carbamidomethyl)	2164.14
O55171	DGLLDVVEALQSPLVDK	22	1	1		1810.98
O55171	DVQKPYVVELEVLDGHEPDGGQR	3	1	1		2579.27
O55171	ADAGGELDLAR	1	1	1		1087.54
O55173	FYTAEIVSALEYLHGK	15	1	1		1840.95
O55173	QLLLTEGPHLYYVDPVNK	6	1	1		2099.12
O55173	AGNEYLIFQK	1	1	1		1182.62
O55173	SQTEPSSSPGIPSGVSR	1	1	1		1672.81
O55173	LGCEEMEGYGPLK	1	1	1	C3(Carbamidomethyl)	1482.66
O70150-2	DLKPENLLYATPFEDSK	4	2	1		1980
O70196	VLYVQDSLEGEAR	21	1	1		1478.75
O70196	VFLDPNTLSDDGTVALR	36	1	1		1832.94
O70196	ITVPFLEQCPIR	6	1	1	C9(Carbamidomethyl)	1472.79
O70196	GIDASDYQTIQVFYPSK	36	1	1		1931.94
O70196	TFPLDVGSVVGYSGR	36	1	1		1553.8
O70196	LINIDFTDPDESKWK	18	1	1		1820.91
O70196	MTELYDYPK	40	1	1		1159.53
O70196	VLVPEHEKDVLEWVACVR	12	1	1	C16(Carbamidomethyl)	2178.14
O70196	NILQLHDLTTGALLK	23	1	1		1649.96
O70196	LPEADDIQYPSMLLLTADHDDR	40	1	1	M12(Oxidation)	2544.19
O70196	LINIDFTDPDESK	17	1	1		1506.73
O70196	AFVEAQNK	3	1	1		906.468
O70196	WMGGAELSDDGR	7	1	1	M2(Oxidation)	1309.55
O70196	LWYCDLQQGSNGINGILK	1	1	1	C4(Carbamidomethyl)	2079.03
O70196	FTIGHAWTTDYGCSDSK	4	1	1	C13(Carbamidomethyl)	1945.84
O70196	WMGGAELSDDGR	13	1	1		1293.55
O70196	GMFYNSYPQQDGK	2	1	1		1534.66
O70196	ICDPYAWLEDPDSEQTK	11	1	1	C2(Carbamidomethyl)	2066.9
O70196	GMFYNSYPQQDGK	1	1	1	M2(Oxidation)	1550.66
O70196	ELPDVLER	3	1	1		970.521
O70196	LIDNFEGEYDYITNEGTVFTFK	1	1	1		2615.22
O70196	QNCFDDFQCAAEYLIK	1	1	1	C3(Carbamidomethyl); C9(Carbamidomethyl)	2021.86
O70257	TLNQLGTPQDTPELR	37	1	1		1682.87
O70257	ITQCSAEIQR	26	1	1	C4(Carbamidomethyl)	1205.59
O70257	QQLQQEQQYTNQLAK	16	1	1		1847.93
O70257	EFGFLPTTPSEQR	31	1	1		1508.74
O70257	SYTPGIGGDPAQLAQR	20	1	1	N-Term(Acetyl)	1672.83
O70277	TEGDLLLSVLLYGQPVR	39	1	1		1873.04
O70277	KAEALAQISAAFEDLEQALQQR	11	1	1		2430.26
O70277	AEALAQISAAFEDLEQALQQRK	2	1	1		2430.27
O70277	VYSADGEFLFK	5	1	1		1275.63
O70277	VLQTQLDTLR	3	1	1		1186.68
O70277	NEIVVTDFHNHSVK	1	1	1		1638.82
O70277	LGSAPEVLLVR	1	1	1		1153.69
O70351	LVAGVMGQNEPDQGGQR	35	1	1		1755.84
O70351	LVGQGATAVLLDVPNSEGETEAK	49	1	1		2298.18
O70351	LGDPAEYAHLVQMVIENPFLNGEVIR	18	1	1	M13(Oxidation)	2940.5
O70351	LGGNCIFAPANVTSEK	9	1	1	C5(Carbamidomethyl)	1677.82
O70351	NQVHTLEDFQR	21	1	1		1386.68
O70351	GVIINTASVAAFEGQVGQAAYSASK	12	1	1		2439.25
O70351	DLAPIGIR	36	1	1		854.51
O70351	KNQVHTLEDFQR	4	1	1		1514.77
O70351	LVAGVMGQNEPDQGGQR	3	1	1	M6(Oxidation)	1771.84
O70351	EVQAALTLAK	1	1	1		1043.61
O70352	EEAWDYVQAQVK	34	1	1		1465.7
O70352	TKEEDNQLIVK	7	1	1		1316.71
O70377	AHQVTDESLESTRR	3	1	1		1628.8
O70436	VLTQMGSPSVR	8	1	1		1174.62
O70436	VETPVLPPVLVPR	1	3	1		1415.86
O70441	TYATTEAFIDSK	7	1	1		1346.65
O70513	AVDQWSTATGASHGDVER	27	1	1		1886.86
O70513	SELAVSSELDLLK	5	1	1		1403.76
O70513	VEIFYR	1	1	1		826.447
O70593	AIELNPANAVYFCNR	43	1	1	C13(Carbamidomethyl)	1751.86
O70593	LGNYVGAVQDCER	39	1	1	C11(Carbamidomethyl)	1480.69
O70593	MGLALSSLNK	31	1	1		1033.57
O70593	ALELDPDNDTYK	44	1	1		1393.65
O70593	HAEAVAYYK	5	1	1		1051.52
O70593	AIGIDPGYSK	10	1	1		1020.54
O70593	LENFEAAVHLYGK	8	1	1		1490.76
O70595	AIQASLAK	32	1	1		801.483
O70595	APDIILLDEATSALDTSNER	5	1	1		2144.07
O88267	DGLKDVVDALQSPLVEQK	24	1	1		1954.05
O88267	DVQTPFVVELEVLDGHEPDGGR	1	1	1		2408.17
O88339	TALPTSGSSTGELELLAGEVPAR	41	1	1		2256.17
O88339	TPESFLGPNAALVDLDSLVSRPGPTPPGAK	60	1	1		3003.58
O88339	NIVHNYSEAEIK	76	2	1		1416.71
O88339	KTPESFLGPNAALVDLDSLVSRPGPTPPGAK	29	1	1		3131.67
O88339	LQMAIEESKR	34	1	1		1204.63
O88339	ENMYAVQTLK	27	1	1		1196.6
O88339	LQMAIEESKR	17	1	1	M3(Oxidation)	1220.63
O88350	GHFQNTEFHELIR	6	1	1		1627.8
O88350	ANCPHIIQFGSTDDPFLPWK	11	1	1	C3(Carbamidomethyl)	2343.13
O88350	NMPDPITAR	1	1	1		1014.5
O88370	HGAGAEISTVHPEQYAK	8	1	1		1794.88
O88377	FGIDDQDYQNSVTR	13	1	1		1657.75
O88377	FFGPGEFDPSVDVYAMK	11	1	1	M16(Oxidation)	1921.87
O88407	DAPAVPSAPPSYEEATSGEGLK	14	1	1		2173.03
O88407	KDAPAVPSAPPSYEEATSGEGLK	1	1	1		2301.13
O88483	HAVGNNEFGAVDHER	21	1	1		1651.76
O88483	VIESGPDQLNDNEYTK	4	1	1		1821.85
O88506	DTADGVSQELFSAGLVDGHDVVIVAANLQK	8	1	1		3068.56
O88506	NGVLEEAIIATILK	39	1	1		1483.87
O88506	EVLEGLDYLHR	15	1	1		1343.69
O88506	DAYELQEVIGSGATAVVQAALCKPR	65	1	1	C22(Carbamidomethyl)	2646.36
O88506	RPTAAELLK	8	1	1		998.598
O88506	EGPCAVNLVLR	26	1	1	C4(Carbamidomethyl)	1227.65
O88506	VKEENPEISVNAGGIPEQIQSLSVHDSQGQPNANEDYR	33	1	1		4148.98
O88506	ADMWSFGITAIELATGAAPYHK	1	1	1	M3(Oxidation)	2366.15
O88506	FEFTPGR	9	1	1		853.42
O88506	LASGCDGAEIPDEVK	10	1	1	C5(Carbamidomethyl)	1560.72
O88506	TPDIAQR	4	1	1		800.426
O88588	IYSLSSQPIDHEGIK	5	2	1		1686.87
O88588	SPDLGHSTQIPR	4	1	1		1307.67
O88588	DTTSPMELAALEK	1	2	1	M6(Oxidation)	1421.68
O88588	GSGVAQSPQQQPPQQPSQPQQPTPPK	1	2	1		2722.36
O88588	VSDEVGFGLEHVSR	5	2	1		1530.75
O88588	DVSVPVAEIK	1	2	1		1056.59
O88588	YSSTFLDSAWR	5	1	1		1332.62
O88600	LMNETTAVALAYGIYK	70	1	1		1757.91
O88600	TSTVDLPIESQLLWQLDR	94	1	1		2114.11
O88600	LMNETTAVALAYGIYK	94	1	1	M2(Oxidation)	1773.91
O88600	EDIYAVEIVGGATR	9	1	1		1492.77
O88600	LEDTENWLYEDGEDQPK	76	1	1		2080.9
O88600	SNLAYDIVQLPTGLTGIK	81	1	1		1903.05
O88600	NKEDQYEHLDAADMTK	89	1	1		1907.85
O88600	WNSPAEEGSSDCEVFPK	41	1	1	C12(Carbamidomethyl)	1938.82
O88600	FLEMCDDLLAR	33	1	1	C5(Carbamidomethyl)	1382.64
O88600	VLATAFDTTLGGR	38	1	1		1321.71
O88600	ELSTTLNADEAVTR	33	1	1		1519.76
O88600	STNEAMEWMNSK	39	1	1		1427.59
O88600	NAVEEYVYEMR	39	1	1		1402.63
O88600	EMLGLYTENEGK	38	1	1		1383.65
O88600	QDLPALEEKPR	44	1	1		1295.69
O88600	FLEMCDDLLAR	27	1	1	M4(Oxidation); C5(Carbamidomethyl)	1398.64
O88600	AGGIETIANEYSDR	38	1	1		1495.7
O88600	NAVEEYVYEMR	39	1	1	M10(Oxidation)	1418.63
O88600	SVMDATQIAGLNCLR	53	1	1	M3(Oxidation); C13(Carbamidomethyl)	1664.81
O88600	MQVDQEEPHTEEQQPQTPAENK	33	1	1	M1(Oxidation)	2609.14
O88600	EFSITDVVPYPISLR	53	1	1		1735.93
O88600	MQVDQEEPHTEEQQPQTPAENK	43	1	1		2593.15
O88600	NFTTEQVTAMLLSK	3	1	1		1582.82
O88600	HAEQNGPVDGQGDNPGTQAAEHGADTAVPSDGDK	49	1	1		3342.46
O88600	KFDEVLVNHFCEEFGK	20	1	1	C11(Carbamidomethyl)	1997.94
O88600	SVMDATQIAGLNCLR	28	1	1	C13(Carbamidomethyl)	1648.82
O88600	QSLTADPVVK	40	1	1		1057.59
O88600	LFEELGK	16	1	1		835.456
O88600	KPVVDCVVSVPSFYTDAER	10	1	1	C6(Carbamidomethyl)	2168.07
O88600	LKETAESVLK	18	1	1		1117.65
O88600	NKEDQYEHLDAADMTK	60	1	1	M14(Oxidation)	1923.84
O88600	LMSANASDLPLSIECFMNDIDVSGTMNR	5	1	1	M2(Oxidation); C15(Carbamidomethyl); M26(Oxidation)	3133.4
O88600	VLTFYR	21	1	1		798.45
O88600	FVSEDDRNNFTLK	51	1	1		1584.76
O88600	KLPEMDID	20	1	1		960.471
O88600	AFSDPFVEAEK	35	1	1		1239.59
O88600	KEPFTLEAYYSSPQDLPYPDPAIAQFSVQK	56	1	1		3429.7
O88600	EPFTLEAYYSSPQDLPYPDPAIAQFSVQK	26	1	1		3301.6
O88600	SEESEEPMETDQNAKEEEK	35	1	1		2238.92
O88600	CTPACVSFGPK	6	1	1	C1(Carbamidomethyl); C5(Carbamidomethyl)	1223.55
O88600	STNEAMEWMNSK	28	1	1	M6(Oxidation)	1443.59
O88600	SEESEEPMETDQNAKEEEK	35	1	1	M8(Oxidation)	2254.91
O88600	NTVQGFK	3	1	1		793.42
O88600	EMLGLYTENEGK	6	1	1	M2(Oxidation)	1399.64
O88600	TLGQPIK	1	1	1		756.461
O88600	HAEQNGPVDGQGDNPGTQAAEHGADTAVPSDGDKK	4	1	1		3470.55
O88600	VEPPKEEPK	1	1	1		1052.56
O88600	VTYMEEER	1	1	1		1056.47
O88637-2	WVDEVVPAAPYVTTLETLDK	79	2	1		2246.16
O88637-2	YVSEVVIGAPYSVTAELLNHFK	44	2	1		2436.28
O88637-2	HKGPPVFTQEER	41	2	1		1424.73
O88637-2	ELAFLEALR	40	2	1		1061.6
O88637-2	TQGVSTTDLVGR	40	2	1		1233.64
O88637-2	GPPVFTQEER	29	2	1		1159.57
O88637-2	TEIVPDRDGSDPYEEPK	14	2	1		1946.9
O88637-2	GIFCQIDSGSDLTTDLIVQR	9	2	1	C4(Carbamidomethyl)	2238.1
O88637-2	AHHSSQEMSSEYR	4	2	1		1548.65
O88644	FSSATVVGNAFQGGR	2	1	1		1497.74
O88656	AYHSFLVEPISCHAWNK	26	1	1	N-Term(Acetyl); C12(Carbamidomethyl)	2101
O88656	NSVSQISVLSGGK	2	1	1		1275.69
O88656	EHNGQVTGIDWAPESNR	1	0	1		1909.88
O88656	ASSEGGAATGAGLDSLHK	3	1	1		1628.79
O88656	EVEERPAPTPWGSK	1	1	1		1582.79
O88658-2	ISLVDLAGSER	17	3	1		1159.63
O88658-2	HDEAFSTEPLK	36	2	1		1273.61
O88658-2	IMSTPGGEEAIER	3	3	1		1389.67
O88658-2	EDGGTLGVFSPK	8	3	1		1206.6
O88658-2	IIAELNETWEEK	15	4	1		1474.74
O88658-2	TAMVAALSPADINYDETLSTLR	27	2	1	M3(Oxidation)	2368.17
O88658-2	EANAISVELK	8	2	1		1073.58
O88658-2	TPHLVNLNEDPLMSECLLYYIK	2	3	1	M13(Oxidation); C16(Carbamidomethyl)	2678.32
O88658-2	GEENLAGWRPR	7	2	1		1284.64
O88761	TNLYQDDAVTGEAAGLALGLVMLGSK	139	1	1	M22(Oxidation)	2623.33
O88761	MITSAAGIISLLDEEEPQLK	55	1	1	M1(Oxidation)	2174.13
O88761	TVGTPIASVPGSTNTGTVPGPEK	37	1	1		2167.13
O88761	AAVESLGFILFR	7	1	1		1322.75
O88761	EAINLLEPMTNDPVNYVR	5	1	1		2088.05
O88761	MITSAAGIISLLDEEEPQLK	64	1	1	N-Term(Acetyl); M1(Oxidation)	2216.14
O88761	NNNTDLMILK	9	1	1		1175.61
O88761	DTSEDIEELVEPVAAHGPK	39	1	1		2035.98
O88761	EALQLMATYLPK	36	1	1		1377.75
O88761	LLHVAVSDVNDDVR	40	1	1		1551.81
O88761	SNCKPSTFAYPAPLEVPK	9	1	1	C3(Carbamidomethyl)	2006
O88761	TPEQCPSVVSLLSESYNPHVR	29	1	1	C5(Carbamidomethyl)	2399.16
O88761	QDVYDLLK	37	1	1		993.525
O88761	QAIGIALETR	13	1	1		1071.62
O88761	VLSMTETCR	9	1	1	M4(Oxidation); C8(Carbamidomethyl)	1112.51
O88761	RLDVFEK	6	1	1		906.504
O88761	EAINLLEPMTNDPVNYVR	42	1	1	M9(Oxidation)	2104.04
O88761	TNLYQDDAVTGEAAGLALGLVMLGSK	3	1	1		2607.35
O88761	FTATASLGVIHK	4	1	1		1244.7
O88761	VLSMTETCR	8	1	1	C8(Carbamidomethyl)	1096.51
O88761	DNLEWLAR	5	1	1		1016.52
O88761	YGAAMALGVCCAGTGNK	1	1	1	C10(Carbamidomethyl); C11(Carbamidomethyl)	1700.75
O88761	QCVENADLPEGEK	1	1	1	C2(Carbamidomethyl)	1488.66
O88761	VSTAVLSITAK	6	1	1		1089.65
O88761	IEEEEQEPEPPEPFEYIDD	1	1	1		2333.98
O88763	SGPSDHDLKPNATTR	18	1	1		1595.78
O88763	DGDESSPILTSFELVK	11	1	1		1736.86
O88763	MNLSDVELIPLPLEPQVK	1	1	1	M1(Oxidation)	2051.11
O88763	FSQALLK	1	1	1		806.477
O88767	TQGPYDVVVLPGGNLGAQNLSESALVK	58	1	1		2726.44
O88767	GAEEMETVIPVDIMR	85	1	1	M5(Oxidation)	1705.81
O88767	ALVILAK	39	1	1		727.508
O88767	VTVAGLAGKDPVQCSR	57	1	1	C14(Carbamidomethyl)	1657.87
O88767	APLVLKD	40	1	1		755.467
O88767	GAEEMETVIPVDIMR	113	1	1	M5(Oxidation); M14(Oxidation)	1721.81
O88767	VTVAGLAGK	39	1	1		815.499
O88767	DVVICPDTSLEEAK	39	1	1	C5(Carbamidomethyl)	1575.76
O88767	DGLILTSR	40	1	1		874.499
O88767	MMNGSHYSYSESR	74	1	1		1548.62
O88767	VEKDGLILTSR	51	1	1		1230.7
O88767	MMNGSHYSYSESR	137	1	1	M1(Oxidation)	1564.62
O88767	MMNGSHYSYSESR	4	1	1	M1(Oxidation); M2(Oxidation)	1580.61
O88767	EILKEQENR	27	1	1		1158.61
O88767	GAEEMETVIPVDIMR	8	1	1		1689.82
O88767	EILKEQENRK	2	1	1		1286.71
O88767	GPGTSFEFALAIVEALSGK	2	1	1		1894
O88775	GTFNIRVPK	6	1	1		1031.61
O88778	HREEEQLLVQR	4	1	1		1436.76
O88778	APQAQSAPGPAGAK	19	1	1		1250.65
O88778	AEIIQR	2	1	1		729.425
O88778	HSDSGSDSKHEASASSSAAAAAAR	1	1	1		2258
O88778	SSVSQSPAPTYPSDSHYTSLEQNVPR	1	1	1		2834.32
O88778	LPHNATTGYEELLSEEGPAEPTDGALQGGLR	2	1	1		3222.56
O88778	TGARPGGTPGAPAGQPAAEGESVFSK	1	1	1		2397.18
O88778	LQLEQIQQLQQQLQQQLEEQK	2	1	1		2621.39
O88794	SSQIGAVVSR	40	1	1		1003.55
O88794	NEELGQLYR	37	1	1		1121.56
O88794	FFTNYESR	37	1	1		1063.48
O88794	ELDSNPFASLVFYWEPLNR	12	1	1		2297.13
O88794	KKNEELGQLYR	19	1	1		1377.75
O88794	EAFEEAHLTSLDPMK	13	1	1	M14(Oxidation)	1733.8
O88794	EAENYFHSRPK	5	1	1		1377.65
O88794	QSSVIPDREYLR	8	1	1		1462.77
O88794	GLATGDSPLGPMTHHGEEDWVYER	2	1	1	M12(Oxidation)	2670.19
O88831	GPIEQVYQEIAILK	4	1	1		1600.9
O88831	GTRPAPGGCIQPR	33	1	1	C9(Carbamidomethyl)	1366.7
O88831	SQALEFPDQPDIAEDLKDLITR	53	1	1		2514.27
O88831	IADFGVSNEFK	3	1	1		1226.61
O88902	AAQPTDDPLSLLDPLWTLNK	59	1	1		2208.16
O88902	AAQPTDDPLSLLDPLWTLNKT	57	1	1		2309.21
O88902	ALTEANVQYAAVR	15	1	1		1405.74
O88902	REEGEAAEAGDQPEELR	29	1	1		1885.85
O88902	AELGEVR	2	1	1		773.415
O88902	VLSELDQK	18	1	1		931.51
O88902	ALENPDTASLLGR	10	1	1		1356.71
O88902	GAPLVKPLPVNPTDPAVTGPDIFAK	7	1	1		2514.4
O88902	EMLAKIEDK	3	1	1	M2(Oxidation)	1092.56
O88902	SHLPQDSQDLVLGGDVPISSIQATIAK	3	1	1		2789.47
O88902	LQQELESFR	1	1	1		1149.59
O88941	MDPSLFPPVPLFSGVPSR	2	1	1	M1(Oxidation)	1959
O88941	LGPLLDVLADSR	2	1	1		1268.72
O88943-2	EPQPEPSPSPR	1	1	1		1220.6
O88943-2	MIRMDR	2	1	1		821.418
O88943-2	LLGSVVYAHSK	1	9	1		1173.66
O88989	VIVVGNPANTNCLTASK	89	1	1	C12(Carbamidomethyl)	1757.92
O88989	DLDVAVLVGSMPR	82	1	1	M11(Oxidation)	1387.73
O88989	GEFITTVQQR	42	1	1		1178.62
O88989	DLDVAVLVGSMPR	74	1	1		1371.73
O88989	EVGVYEALKDDSWLK	154	1	1		1751.89
O88989	LGVTADDVK	40	1	1		917.494
O88989	AISDHIR	39	1	1		811.442
O88989	ENFSCLTR	40	1	1	C5(Carbamidomethyl)	1026.47
O88989	ETAFEFLSSA	40	1	1		1101.51
O88989	FVEGLPINDFSR	37	1	1		1393.71
O88989	LSSAMSAAK	12	1	1	M5(Oxidation)	881.439
O88989	NVIIWGNHSSTQYPDVNHAK	15	1	1		2280.12
O88989	SAPSIPK	28	1	1		699.404
O88989	ELTEEKETAFEFLSSA	34	1	1		1830.86
O88989	KLSSAMSAAK	31	1	1		993.54
O88989	LSSAMSAAK	25	1	1		865.444
O88989	EKMDLTAK	23	1	1		935.486
O88989	EVGVYEALK	21	1	1		1007.54
O88989	SQGAALEK	2	1	1		803.425
O89046	VTWDSTFCAVNPK	34	1	1	C8(Carbamidomethyl)	1524.72
O89046	KSDLFQDDLYPDTAGPDAALEAEDWVSGQDADPILISLR	8	1	1		4247.04
O89046	HVFGQPVK	7	1	1		911.51
O89046	NVLSDSKPAGYSR	31	1	1		1393.71
O89046	VGIITWHPTAR	3	1	1		1250.7
O89046	NDQCYEDIR	5	1	1	C4(Carbamidomethyl)	1212.49
O89046	RGTLVAER	3	1	1		901.521
O89046	AIFLADGK	14	1	1		834.472
O89049	STNSEETIEDEFNTVLLAVGR	127	1	1		2324.13
O89049	VVGFHVLGPNAGEVTQGFAAALK	31	1	1		2282.23
O89049	VMVLDFVTPTPLGTR	42	1	1	M2(Oxidation)	1661.89
O89049	IEQIEAGTPGR	39	1	1		1170.61
O89049	QQLDSTIGIHPVCAEIFTTLSVTK	3	1	1	C13(Carbamidomethyl)	2658.38
O89049	IPVTDEEQTNVPYIYAIGDILEGK	91	1	1		2677.36
O89049	LELTPVAIQAGR	30	1	1		1267.74
O89049	FLIATGERPR	33	1	1		1159.66
O89049	MTESVQNHIGSLNWGYR	5	1	1		1991.94
O89049	TIGLETVGVK	22	1	1		1016.6
O89049	IGEHMEEHGIK	4	1	1		1279.61
O89049	LEDTVKHDWEK	1	1	1		1399.68
O89049	YLGIPGDKEYCISSDDLFSLPYCPGK	5	1	1	C11(Carbamidomethyl); C23(Carbamidomethyl)	2994.39
O89049	CDYDNVPTTVFTPLEYGCCGLSEEK	2	1	1	C1(Carbamidomethyl); C18(Carbamidomethyl); C19(Carbamidomethyl)	2954.26
P00159	DVNYGWLIR	10	1	1		1135.59
P00173-2	FLEEHPGGEEVLR	14	2	1		1511.75
P00173-2	EQAGGDATENFEDVGHSTDAR	37	2	1		2205.93
P00173-2	TYIIGELHPDDR	18	2	1		1428.71
P00173-2	YYTLEEIQK	4	2	1		1186.6
P00388	TNVLYELAQYASEPSEQEHLHK	45	1	1		2586.25
P00388	EVGETLLYYGCR	6	1	1	C11(Carbamidomethyl)	1459.69
P00388	DVQNTFYDIVAEFGPMEHTQAVDYVK	28	1	1	M16(Oxidation)	3032.4
P00388	GMSADPEEYDLADLSSLPEIDK	54	1	1	M2(Oxidation)	2411.09
P00388	IQTTAPPVK	15	1	1		954.561
P00388	NPFLAAVTANR	3	1	1		1173.64
P00406	ILYMMDEINNPVLTVK	46	1	1	M4(Oxidation); M5(Oxidation)	1924.98
P00406	ILYMMDEINNPVLTVK	94	1	1	M4(Oxidation)	1908.98
P00406	VVLPMELPIR	35	1	1		1166.7
P00406	VVLPMELPIR	39	1	1	M5(Oxidation)	1182.69
P00406	LLEVDNR	34	1	1		858.468
P00406	TDAIPGR	2	1	1		729.389
P00507	TCGFDFSGALEDISK	42	1	1	C2(Carbamidomethyl)	1646.74
P00507	FVTVQTISGTGALR	65	1	1		1449.81
P00507	DAGMQLQGYR	75	1	1	M4(Oxidation)	1154.53
P00507	VGASFLQR	35	1	1		877.488
P00507	ASAELALGENSEVLK	71	1	1		1530.8
P00507	KQWLQEVK	17	1	1		1058.6
P00507	NLDKEYLPIGGLADFCK	78	1	1	C16(Carbamidomethyl)	1952.98
P00507	MNLGVGAYR	37	1	1		980.497
P00507	DAGMQLQGYR	40	1	1		1138.53
P00507	NMGLYGER	39	1	1		939.436
P00507	EYLPIGGLADFCK	33	1	1	C12(Carbamidomethyl)	1482.73
P00507	IPEQSVLLLHACAHNPTGVDPRPEQWK	8	1	1	C12(Carbamidomethyl)	3092.57
P00507	DDNGKPYVLPSVR	64	1	1		1459.75
P00507	VGAFTVVCK	40	1	1	C8(Carbamidomethyl)	980.523
P00507	EFSVYMTK	37	1	1		1004.48
P00507	IAATILTSPDLR	22	1	1		1270.74
P00507	MNLGVGAYR	13	1	1	M1(Oxidation)	996.493
P00507	NMGLYGER	34	1	1	M2(Oxidation)	955.43
P00507	ISVAGVTSGNVGYLAHAIHQVTK	4	1	1		2322.25
P00507	EFSVYMTK	14	1	1	M6(Oxidation)	1020.47
P00507	EGSSHNWQHITDQIGMFCFTGLKPEQVER	1	1	1	M16(Oxidation); C18(Carbamidomethyl)	3447.58
P00507	EMAAVVK	1	1	1		747.407
P00507	TQLVSNLK	26	1	1		902.53
P00507	HFIEQGINVCLCQSYAK	2	1	1	C10(Carbamidomethyl); C12(Carbamidomethyl)	2066.98
P00507	TQLVSNLKK	29	1	1		1030.62
P00507	QWLQEVK	1	1	1		930.503
P00507	KAEAQIAGK	6	1	1		915.525
P00564	LSVEALNSLTGEFK	40	2	1		1507.8
P00564	GTGGVDTAAVGAVFDISNADR	83	1	1		1992.96
P00564	LGSSEVEQVQLVVDGVK	49	2	1		1785.96
P00564	GGDDLDPNYVLSSR	33	2	1		1507.7
P00564	DLFDPIIQDR	37	2	1		1231.63
P00564	FEEILTR	7	2	1		907.488
P00564	VLTPDLYNK	27	1	1		1062.58
P00564	SFLVWVNEEDHLR	9	2	1		1643.82
P00564	SMTEQEQQQLIDDHFLFDKPVSPLLLASGMAR	8	2	1	M2(Oxidation); M30(Oxidation)	3676.8
P00564	RGTGGVDTAAVGAVFDISNADR	7	1	1		2149.06
P00564	GQSIDDMIPAQK	9	2	1		1302.64
P00564	HKTDLNHENLK	7	2	1		1348.7
P00564	GQSIDDMIPAQK	3	2	1	M7(Oxidation)	1318.63
P00564	LMVEMEK	3	2	1		879.431
P00564	SMTEQEQQQLIDDHFLFDKPVSPLLLASGMAR	1	2	1	M30(Oxidation)	3660.8
P00697	NYNPGDQSTDYGIFQINSR	10	1	1		2188.99
P00697	NACGIPCSALLQDDITQAIQCAK	1	1	1	C3(Carbamidomethyl); C7(Carbamidomethyl); C21(Carbamidomethyl)	2547.2
P00786	GIMGEDSYPYIGK	4	1	1	M3(Oxidation)	1445.66
P00787	HYGYTSYSVSDSEK	41	1	1		1622.7
P00787	NGPVEGAFTVFSDFLTYK	120	1	1		1991.97
P00787	HEAGDVMGGHAIR	43	1	1		1349.64
P00787	EQWSNCPTIAQIR	40	1	1	C6(Carbamidomethyl)	1602.77
P00787	GENHCGIESEIVAGIPR	37	1	1	C5(Carbamidomethyl)	1837.89
P00787	HYGYTSYSVSDSEKEIMAEIYK	14	1	1	M17(Oxidation)	2616.18
P00787	HEAGDVMGGHAIR	75	1	1	M7(Oxidation)	1365.63
P00787	MCEAGYSTSYKEDK	49	1	1	C2(Carbamidomethyl)	1668.69
P00787	MCEAGYSTSYKEDK	23	1	1	M1(Oxidation); C2(Carbamidomethyl)	1684.68
P00787	EIMAEIYK	17	1	1		996.507
P00787	MCEAGYSTSYK	1	1	1	M1(Oxidation); C2(Carbamidomethyl)	1312.52
P00787	MCEAGYSTSYK	4	1	1	C2(Carbamidomethyl)	1296.52
P00787	EIMAEIYK	1	1	1	M3(Oxidation)	1012.5
P00787	VGFSEDINLPESFDAR	4	1	1		1795.85
P00787	ICIHTNGR	1	1	1	C2(Carbamidomethyl)	970.489
P01015	GSYNLQDLLAQAK	9	1	1		1420.74
P01015	LTLPQLEIR	31	1	1		1082.66
P01015	LVLATEK	16	1	1		773.477
P01015	LSTLLGAEANLGK	2	1	1		1286.73
P01026	EYVLPSFEVLVEPTEK	53	1	1		1878.98
P01026	VLIEDGSGEAVLSR	38	1	1		1444.76
P01026	DICEGQVNSLPGSINK	36	1	1	C3(Carbamidomethyl)	1730.84
P01026	TVLTGATGHLNR	73	1	1		1239.68
P01026	EPGQDLVVLSLPITPEFIPSFR	104	1	1		2454.33
P01026	RVPVVTQGSDAQALTQDDGVAK	37	1	1		2255.16
P01026	VYSYYNLEESCTR	41	1	1	C11(Carbamidomethyl)	1683.73
P01026	ACEPGVDYVYK	37	3	1	C2(Carbamidomethyl)	1300.59
P01026	IFTVDNNLLPVGK	41	1	1		1429.81
P01026	LITQGESCLK	6	1	1	C8(Carbamidomethyl)	1148.6
P01026	VELKPGDNLNVNFHLR	12	1	1		1865
P01026	FYHPEKDDGMLSK	32	1	1		1566.73
P01026	VELLHNPAFCSMATAK	5	1	1	C10(Carbamidomethyl)	1788.87
P01026	ISHSEEDCLSFK	20	1	1	C8(Carbamidomethyl)	1451.65
P01026	VGLVAVDK	37	3	1		800.487
P01026	ILLQGTPVAQMAEDAVDGER	66	1	1	M11(Oxidation)	2129.06
P01026	LPYSVVR	9	3	1		833.489
P01026	VTIKPAPETAK	69	1	1		1154.68
P01026	AVLFNYR	2	1	1		882.483
P01026	AAVFNHFISDGVK	27	1	1		1404.73
P01026	DSITTWEILAVSLSDKK	6	3	1		1906.02
P01026	RQEALELIK	4	1	1		1099.65
P01026	GLEVSITAR	13	1	1		945.535
P01026	ILLQGTPVAQMAEDAVDGER	31	1	1		2113.06
P01026	SSVAVPYVIVPLK	29	3	1		1371.83
P01026	EVVADSVWVDVK	22	3	1		1345.7
P01026	IGLQEVEVK	26	1	1		1014.58
P01026	VHQFFNVGLIQPGSVK	1	1	1		1769.97
P01026	VELLHNPAFCSMATAK	8	1	1	C10(Carbamidomethyl); M12(Oxidation)	1804.87
P01026	SDVDEDIIPEEDIISR	13	1	1		1844.88
P01026	NVDGTAFVIFGVQDEDKK	7	1	1		1981.99
P01026	DSCVGTLVVK	9	1	1	C3(Carbamidomethyl)	1077.56
P01026	QNEGFSLTAK	2	1	1		1094.55
P01026	QKPDGVFQEDGPVIHQEMIGGFR	6	1	1	M18(Oxidation)	2600.25
P01026	QTFSAEFEVK	6	1	1		1185.58
P01026	VLMDGVRPSSPEALVGK	4	1	1	M3(Oxidation)	1770.94
P01026	AFYEHAPK	3	1	1		962.472
P01026	QPAPGHQTTLR	2	1	1		1205.64
P01026	TIYTPGSTVFYR	5	1	1		1404.72
P01026	WLILEK	6	3	1		801.487
P01026	FLNTAKDR	3	1	1		964.525
P01026	SGIPIVTSPYQIHFTK	2	1	1		1787.97
P01026	FYHPEKDDGMLSK	1	1	1	M10(Oxidation)	1582.72
P01026	IWDVVEK	2	3	1		888.483
P01026	LLWESGSLLR	2	1	1		1173.66
P01041	QVVAGTNFFIK	40	1	1		1223.68
P01041	MMCGAPSATMPATTETQEIADK	29	1	1	N-Term(Acetyl); M1(Oxidation); M2(Oxidation); C3(Carbamidomethyl)	2415.02
P01041	VFEPLPHENKPLTLSSYQTDK	29	1	1		2443.25
P01041	VFEPLPHENKPLTLSSYQTDKEK	24	1	1		2700.39
P01041	VDVGEEK	10	1	1		775.384
P01041	MMCGAPSATMPATTETQEIADK	23	1	1	M1(Oxidation); N-Term(Acetyl); M2(Oxidation); C3(Carbamidomethyl); M10(Oxidation)	2431.01
P01041	ANQKFDVFK	14	1	1		1096.58
P01041	MMCGAPSATMPATTETQEIADKVK	8	1	1	M1(Oxidation); N-Term(Acetyl); M2(Oxidation); C3(Carbamidomethyl); M10(Oxidation)	2658.18
P01041	EKHDELTYF	3	1	1		1181.55
P01041	HDELTYF	7	1	1		924.41
P01048	EIPVDSPELK	33	1	1		1126.6
P01048	YNAELESGNQFVLYR	54	1	1		1802.87
P01048	EDFPSLR	11	1	1		863.425
P01048	TELTADCETK	2	1	1	C7(Carbamidomethyl)	1167.52
P01257	STLESSPGMATLSEEEAR	7	1	1		1894.87
P01830	HVLSGTLGVPEHTYR	70	1	1		1665.87
P01830	DEGDYMCELR	35	1	1	M6(Oxidation); C7(Carbamidomethyl)	1303.49
P01830	DEGDYMCELR	40	1	1	C7(Carbamidomethyl)	1287.5
P01830	TINVIR	37	2	1		715.446
P01830	VNLFSDR	36	1	1		850.442
P01830	KHVLSGTLGVPEHTYR	2	1	1		1793.97
P01835	ADYESHNLYTCEVVHK	47	1	1	C11(Carbamidomethyl)	1964.88
P01835	RDGVLDSVTDQDSK	4	1	1		1534.73
P01836	HNLYTCEVVHK	5	1	1	C6(Carbamidomethyl)	1399.68
P01946	AADHVEDLPGALSTLSDLHAHK	302	1	1		2297.15
P01946	IGGHGGEYGEEALQR	127	1	1		1572.74
P01946	FLASVSTVLTSK	8	1	1		1252.71
P01946	VLSADDKTNIK	73	1	1		1203.66
P01946	MFAAFPTTK	200	1	1	M1(Oxidation)	1029.51
P01946	MFAAFPTTK	39	1	1		1013.51
P01946	TYFSHIDVSPGSAQVK	107	1	1		1735.86
P01946	KVADALAK	39	1	1		815.498
P01946	VLSADDKTNIK	13	1	1	N-Term(Acetyl)	1245.67
P02091	YFDSFGDLSSASAIMGNPK	153	1	1		2006.92
P02091	YFDSFGDLSSASAIMGNPK	769	1	1	M15(Oxidation)	2022.91
P02091	VNPDDVGGEALGR	99	1	1		1298.63
P02091	AAVNGLWGK	40	1	1		915.504
P02091	AAVNGLWGKVNPDDVGGEALGR	1	1	1		2195.12
P02401	ILDSVGIEADDER	41	1	1		1431.7
P02401	LASVPAGGAVAVSAAPGSAAPAAGSAPAAAEEK	64	1	1		2774.43
P02401	NIEDVIAQGVGK	32	1	1		1242.67
P02401	KILDSVGIEADDER	5	1	1		1559.79
P02401	ILDSVGIEADDERLNK	4	1	1		1786.92
P02625	SGFIEEDELGSILK	40	1	1		1536.78
P02625	SMTDLLSAEDIKK	41	1	1	N-Term(Acetyl)	1492.76
P02625	SMTDLLSAEDIKK	43	1	1	N-Term(Acetyl); M2(Oxidation)	1508.75
P02625	FFQMVGLK	12	1	1		969.523
P02625	IGVEEFSTLVAES	65	1	1		1380.69
P02625	AIGAFTAADSFDHK	42	1	1		1450.7
P02625	VFHILDKDK	52	1	1		1114.63
P02625	AIGAFTAADSFDHKK	27	1	1		1578.79
P02625	SMTDLLSAEDIK	12	1	1	N-Term(Acetyl)	1364.66
P02625	TLMAAGDKDGDGK	29	1	1		1278.6
P02625	TLMAAGDKDGDGKIGVEEFSTLVAES	1	1	1	M3(Oxidation)	2656.27
P02625	SMTDLLSAEDIK	4	1	1	N-Term(Acetyl); M2(Oxidation)	1380.66
P02625	SMTDLLSAEDIKK	1	1	1		1450.74
P02625	TLMAAGDKDGDGK	1	1	1	M3(Oxidation)	1294.59
P02650	NEVNTMLGQSTEELR	39	1	1	M6(Oxidation)	1736.81
P02650	TANLGAGAAQPLR	32	1	1		1239.68
P02650	LGPLVEQGR	39	1	1		968.552
P02650	NEVNTMLGQSTEELR	55	1	1		1720.82
P02650	ELEEQLGPVAEETR	45	1	1		1599.79
P02650	LQAEIFQAR	24	1	1		1075.59
P02650	FWDYLR	36	3	1		899.441
P02650	GWFEPLVEDMQR	8	1	1		1506.71
P02650	LGADMEDLR	24	1	1	M5(Oxidation)	1035.48
P02650	GWFEPLVEDMQR	6	1	1	M10(Oxidation)	1522.7
P02650	GRLEEVGNQAR	60	1	1		1228.64
P02650	MEEQTQQIR	17	1	1		1162.55
P02650	LGADMEDLR	28	1	1		1019.48
P02650	SKMEEQTQQIR	5	1	1		1377.68
P02650	TANLGAGAAQPLRDR	10	1	1		1510.81
P02650	LGSDMEDLR	4	1	1		1035.48
P02650	KELEEQLGPVAEETR	2	1	1		1727.88
P02650	LSTHLR	2	1	1		726.426
P02650	DRLEEVR	3	1	1		916.484
P02651	TDVTQQLNTLFQDK	7	1	1		1650.83
P02651	LGNINTYADDLQNK	1	1	1		1578.78
P02651	NLAPLVEDVQSK	11	1	1		1312.71
P02651	VSQMFGDNVQK	1	1	1		1252.6
P02651	VSTNIDQLQK	1	1	1		1145.62
P02651	LAPLAEGVQEK	1	1	1		1154.64
P02680-2	VAQLEAQCQEPCKDSVR	19	2	1	C8(Carbamidomethyl); C12(Carbamidomethyl)	2017.94
P02680-2	VAQLEAQCQEPCK	15	2	1	C8(Carbamidomethyl); C12(Carbamidomethyl)	1560.71
P02680-2	SSTPNGYDNGIIWATWK	5	2	1		1909.91
P02680-2	TSTADYAMFR	2	2	1		1162.52
P02680-2	YEALLLTHESSIR	1	2	1		1531.81
P02680-2	AIQVYYNPDQPPKPGMIEGATQK	1	2	1	M16(Oxidation)	2561.27
P02688	FSWGAEGQKPGFGYGGR	55	2	1		1800.85
P02688-3	FSWGGR	22	2	1		709.341
P02688-5	GAEGQKPGFGYGGR	45	1	1		1380.67
P02696	MLSNENFEEYLR	3	1	1	M1(Oxidation)	1560.7
P02696	EFEEDLTGIDDR	10	2	1		1438.63
P02696	PVDFNGYWK	16	1	1		1125.54
P02764	KPDLSPELR	6	1	1		1054.59
P02764	DVGMDESEIVFVDWTK	1	1	1		1869.85
P02767	TADGSWEPFASGK	19	1	1		1352.61
P02770	AADKDNCFATEGPNLVAR	85	1	1	C7(Carbamidomethyl)	1948.92
P02770	LRDNYGELADCCAK	76	1	1	C11(Carbamidomethyl); C12(Carbamidomethyl)	1684.74
[truncated: 16,709 more rows]

## Sheet: S1B
Supplementary Table S1B: Altered proteins after DA
Protein	Description	Gene Name	Entry Name	Estimate Fold Change	Std. Error	t value	DF	p value	adj. p val
A2VCX1	TIP41-like protein	Tiprl	TIPRL_RAT	0.374009	0.121135	3.08755	9	0.0129806	0.043951
B0BN85	Suppressor of G2 allele of SKP1 homolog	Sugt1	SUGT1_RAT	-0.329346	0.0672854	-4.89476	142	2.63897e-06	2.88488e-05
B0BNG0	Tetratricopeptide repeat protein 35	Ttc35	TTC35_RAT	-0.499017	0.0422408	-11.8136	16	2.58035e-09	3.96111e-08
B0BNN3	Carbonic anhydrase 1	Ca1	CAH1_RAT	-0.508843	0.0772803	-6.58438	89	3.08764e-09	4.68996e-08
B5DF41	Syntaphilin	Snph	SNPH_RAT	-0.551139	0.144444	-3.8156	38	0.000486049	0.00301186
D3ZAF6	ATP synthase subunit f, mitochondrial	Atp5j2	ATPK_RAT	0.397006	0.0647275	6.13349	15	1.91377e-05	0.000172598
D3ZVR7	Prostamide/prostaglandin F synthase	Fam213b	PGFS_RAT	-0.516982	0.0754155	-6.85511	8	0.000130312	0.000930894
D3ZVU9	N-acetylaspartate synthetase	Nat8l	NAT8L_RAT	-0.426502	0.0648315	-6.57863	15	8.75334e-06	8.65141e-05
D3ZZC3	Kelch-like protein 22	Klhl22	KLH22_RAT	-3.01178	0.14817	-20.3266	9	7.87036e-09	1.17082e-07
F1LP90	Misshapen-like kinase 1	Mink1	MINK1_RAT	0.230444	0.0576644	3.9963	16	0.00104008	0.00564223
G3V9R3	Sulfotransferase 1 family member D1	Sult1d1	ST1D1_RAT	-1.2346	0.0640298	-19.2817	9	1.25331e-08	1.79062e-07
O08557	N(G),N(G)-dimethylarginine dimethylaminohydrolase 1	Ddah1	DDAH1_RAT	-0.178101	0.0700158	-2.54373	155	0.0119464	0.0418416
O08618	Phosphoribosyl pyrophosphate synthase-associated protein 2	Prpsap2	KPRB_RAT	1.15699	0.0922396	12.5433	111	0	0
O08651	D-3-phosphoglycerate dehydrogenase	Phgdh	SERA_RAT	-0.518915	0.0552233	-9.39667	285	0	0
O08730	Glycogenin-1	Gyg1	GLYG_RAT	-0.319597	0.089031	-3.58973	44	0.000828176	0.0047423
O08875	Serine/threonine-protein kinase DCLK1	Dclk1	DCLK1_RAT	-0.597197	0.201641	-2.96169	22	0.00720578	0.0278765
O35077	Glycerol-3-phosphate dehydrogenase [NAD(+)], cytoplasmic	Gpd1	GPDA_RAT	-0.39682	0.0820762	-4.83478	366	1.9658e-06	2.18204e-05
O35078	D-amino-acid oxidase	Dao	OXDA_RAT	0.454872	0.109835	4.14142	17	0.00068276	0.0040378
O35142	Coatomer subunit beta'	Copb2	COPB2_RAT	-0.307935	0.0642935	-4.78952	64	1.0292e-05	0.00010103
O35263	Platelet-activating factor acetylhydrolase IB subunit gamma	Pafah1b3	PA1B3_RAT	-0.538095	0.17181	-3.13192	27	0.00414796	0.0176563
O35314	Secretogranin-1	Chgb	SCG1_RAT	-0.656588	0.121502	-5.40393	32	6.13305e-06	6.18881e-05
O35331	Pyridoxal kinase	Pdxk	PDXK_RAT	0.262945	0.0892393	2.94651	289	0.00347553	0.0154486
O35353	Guanine nucleotide-binding protein subunit beta-4	Gnb4	GBB4_RAT	-1.21264	0.182351	-6.65003	11	3.61104e-05	0.000301198
O35430	Amyloid beta A4 precursor protein-binding family A member 1	Apba1	APBA1_RAT	-1.10504	0.0893458	-12.3682	10	2.19763e-07	2.78173e-06
O35824	DnaJ homolog subfamily A member 2	Dnaja2	DNJA2_RAT	-0.575445	0.168224	-3.4207	80	0.000986123	0.0054312
O35964	Endophilin-A2	Sh3gl1	SH3G1_RAT	-0.5062	0.0813997	-6.21869	56	6.68505e-08	8.76957e-07
O35987	NSFL1 cofactor p47	Nsfl1c	NSF1C_RAT	-0.262307	0.0655646	-4.00073	276	8.1166e-05	0.000619696
O54861	Sortilin	Sort1	SORT_RAT	-0.277	0.0875284	-3.16469	23	0.0043284	0.018104
O54975	Xaa-Pro aminopeptidase 1	Xpnpep1	XPP1_RAT	0.909691	0.0759823	11.9724	196	0	0
O55156	CAP-Gly domain-containing linker protein 2	Clip2	CLIP2_RAT	-0.19809	0.0449245	-4.4094	132	2.12949e-05	0.000188519
O70196	Prolyl endopeptidase	Prep	PPCE_RAT	1.04079	0.11999	8.67396	165	3.77476e-15	9.72674e-14
O70351	3-hydroxyacyl-CoA dehydrogenase type-2	Hsd17b10	HCD2_RAT	-0.258447	0.0594996	-4.34367	75	4.3323e-05	0.000353192
O70352	CD82 antigen	Cd82	CD82_RAT	-0.300329	0.0812872	-3.69467	14	0.00240256	0.0113319
O70513	Galectin-3-binding protein	Lgals3bp	LG3BP_RAT	7.05076	0.141255	49.9153	12	2.66454e-15	6.99077e-14
O70595	ATP-binding cassette sub-family B member 6, mitochondrial	Abcb6	ABCB6_RAT	-0.686776	0.0842332	-8.15327	8	3.80828e-05	0.00031402
O88506	STE20/SPS1-related proline-alanine-rich protein kinase	Stk39	STK39_RAT	0.429975	0.158599	2.71108	74	0.0083322	0.0309881
O88656	Actin-related protein 2/3 complex subunit 1B	Arpc1b	ARC1B_RAT	0.804969	0.137592	5.85038	8	0.000382612	0.0024322
O88778	Protein bassoon	Bsn	BSN_RAT	-1.02283	0.149174	-6.85662	6	0.000473703	0.00297197
O88794	Pyridoxine-5'-phosphate oxidase	Pnpo	PNPO_RAT	-0.361228	0.12964	-2.78639	76	0.00672707	0.02645
O89049	Thioredoxin reductase 1, cytoplasmic	Txnrd1	TRXR1_RAT	0.182423	0.0737262	2.47433	143	0.014518	0.0478299
P00388	NADPH--cytochrome P450 reductase	Por	NCPR_RAT	-1.41189	0.0988765	-14.2794	70	0	0
P00564	Creatine kinase M-type	Ckm	KCRM_RAT	0.413775	0.0702119	5.89322	32	1.47888e-06	1.68034e-05
P01026	Complement C3	C3	CO3_RAT	0.312389	0.0622712	5.01659	328	8.63517e-07	1.01305e-05
P01946	Hemoglobin subunit alpha-1/2	Hba1	HBA_RAT	-0.435101	0.109718	-3.96562	176	0.000106359	0.000787059
P02401	60S acidic ribosomal protein P2	Rplp2	RLA2_RAT	-0.154433	0.0354027	-4.36217	65	4.70144e-05	0.000379132
P02650	Apolipoprotein E	Apoe	APOE_RAT	-0.758777	0.0904366	-8.39016	183	1.28786e-14	3.0973e-13
P02696	Retinol-binding protein 1	Rbp1	RET1_RAT	-0.70974	0.148644	-4.77478	4	0.00880918	0.0322631
P02767	Transthyretin	Ttr	TTHY_RAT	-0.843283	0.0806542	-10.4555	3	0.00186771	0.00930143
P02770	Serum albumin	Alb	ALBU_RAT	-0.430966	0.0568843	-7.57618	548	1.52323e-13	3.38156e-12
P04166	Cytochrome b5 type B	Cyb5b	CYB5B_RAT	-0.274246	0.0765241	-3.58379	14	0.00299325	0.0137119
P04639	Apolipoprotein A-I	Apoa1	APOA1_RAT	-0.619504	0.0916529	-6.75925	51	1.30675e-08	1.84866e-07
P04692	Tropomyosin alpha-1 chain	Tpm1	TPM1_RAT	-0.43567	0.100988	-4.31406	9	0.00195005	0.00953873
P04694	Tyrosine aminotransferase (TAT) (EC 2.6.1.5) (L-tyrosine:2-oxoglutarate aminotransferase)	Tat	ATTY_RAT	-1.44066	0.103405	-13.9322	3	0.000800598	0.00462105
P05065	Fructose-bisphosphate aldolase A	Aldoa	ALDOA_RAT	-0.299765	0.0896383	-3.34417	574	0.000879125	0.00497131
P05371	Clusterin	Clu	CLUS_RAT	-1.49528	0.208252	-7.18018	87	2.21946e-10	3.9057e-09
P05506	NADH-ubiquinone oxidoreductase chain 3 (EC 1.6.5.3) (NADH dehydrogenase subunit 3)	Mtnd3 mt-Nd3 Nd3	NU3M_RAT	8.88829	0.0706875	125.741	11	0	0
P05545	Serine protease inhibitor A3K	Serpina3k	SPA3K_RAT	1.40628	0.112073	12.5479	116	0	0
P05712	Ras-related protein Rab-2A	Rab2a	RAB2A_RAT	-0.343193	0.057578	-5.96049	190	1.20118e-08	1.7333e-07
P06300	Proenkephalin-B (Beta-neoendorphin-dynorphin) (Preprodynorphin)	Pdyn	PDYN_RAT	6.3859	0.742868	8.59628	8	2.59349e-05	0.000220141
P06685	Sodium/potassium-transporting ATPase subunit alpha-1	Atp1a1	AT1A1_RAT	-0.242899	0.0689009	-3.52533	312	0.000486322	0.00301186
P06687	Sodium/potassium-transporting ATPase subunit alpha-3	Atp1a3	AT1A3_RAT	-0.208269	0.0537395	-3.87554	815	0.00011494	0.000846216
P06761	78 kDa glucose-regulated protein	Hspa5	GRP78_RAT	-0.24767	0.0434232	-5.70364	435	2.16943e-08	2.98142e-07
P06907	Myelin protein P0	Mpz	MYP0_RAT	-2.66261	0.108804	-24.4717	74	0	0
P07150	Annexin A1	Anxa1	ANXA1_RAT	1.09053	0.387866	2.81162	27	0.00906934	0.0331318
P07153	Dolichyl-diphosphooligosaccharide--protein glycosyltransferase subunit 1	Rpn1	RPN1_RAT	-1.56132	0.0773018	-20.1978	88	0	0
P07340	Sodium/potassium-transporting ATPase subunit beta-1	Atp1b1	AT1B1_RAT	-0.224549	0.0771809	-2.90939	315	0.00387902	0.0167588
P07936	Neuromodulin	Gap43	NEUM_RAT	-0.716231	0.158611	-4.51563	91	1.88722e-05	0.000171274
P07943	Aldose reductase	Akr1b1	ALDR_RAT	0.179424	0.0703388	2.55086	341	0.0111821	0.0396457
P08009	Glutathione S-transferase Yb-3	Gstm3	GSTM4_RAT	0.284617	0.103816	2.74156	155	0.00683404	0.0266528
P08010	Glutathione S-transferase Mu 2	Gstm2	GSTM2_RAT	-0.289562	0.106697	-2.71388	16	0.0153296	0.0494868
P08649	Complement C4	C4	CO4_RAT	4.02139	0.0756688	53.1446	126	0	0
P08932	T-kininogen 2	Knt2	KNT2_RAT	3.19069	0.115025	27.7391	94	0	0
P09606	Glutamine synthetase	Glul	GLNA_RAT	-0.191249	0.0670471	-2.85246	408	0.00455895	0.0190132
P0C0K7	Ephrin type-B receptor 6	Ephb6	EPHB6_RAT	-0.444828	0.164578	-2.70284	29	0.0113726	0.0400261
P0C5H9	Mesencephalic astrocyte-derived neurotrophic factor	Manf	MANF_RAT	-0.276184	0.0935474	-2.95234	24	0.00694785	0.0269509
P10687	1-phosphatidylinositol 4,5-bisphosphate phosphodiesterase beta-1	Plcb1	PLCB1_RAT	-0.51384	0.153837	-3.34017	40	0.00182188	0.00919223
P10688	1-phosphatidylinositol 4,5-bisphosphate phosphodiesterase delta-1	Plcd1	PLCD1_RAT	2.46629	0.259853	9.49111	45	2.60192e-12	5.21468e-11
P10719	ATP synthase subunit beta, mitochondrial	Atp5b	ATPB_RAT	0.364993	0.0859212	4.248	824	2.4029e-05	0.000210144
P10860	Glutamate dehydrogenase 1, mitochondrial	Glud1	DHE3_RAT	0.148871	0.0539901	2.75738	623	0.00599752	0.024107
P10888	Cytochrome c oxidase subunit 4 isoform 1, mitochondrial	Cox4i1	COX41_RAT	0.186815	0.0659938	2.83079	122	0.00543221	0.0221432
P11250	60S ribosomal protein L34	Rpl34	RL34_RAT	-0.307232	0.0533704	-5.7566	13	6.63645e-05	0.000517643
P11598	Protein disulfide-isomerase A3	Pdia3	PDIA3_RAT	-0.211886	0.0652022	-3.24969	378	0.00125886	0.0066056
P11608	ATP synthase protein 8	Mt-atp8	ATP8_RAT	0.81729	0.122496	6.67199	8	0.000157187	0.00109083
P11884	Aldehyde dehydrogenase, mitochondrial	Aldh2	ALDH2_RAT	0.37783	0.0861699	4.38471	328	1.56638e-05	0.00014489
P11980-2	Isoform M2 of Pyruvate kinase isozymes M1/M2	Pkm2	KPYM_RAT	-3.34294	0.069447	-48.1365	31	0	0
P12839	Neurofilament medium polypeptide	Nefm	NFM_RAT	-1.62291	0.0935929	-17.3401	523	0	0
P13233	2',3'-cyclic-nucleotide 3'-phosphodiesterase	Cnp	CN37_RAT	-0.251562	0.0604336	-4.16262	559	3.64258e-05	0.000302083
P13383	Nucleolin	Ncl	NUCL_RAT	-0.390927	0.0906355	-4.31318	192	2.57171e-05	0.000219763
P13437	3-ketoacyl-CoA thiolase, mitochondrial	Acaa2	THIM_RAT	0.328722	0.059317	5.54178	168	1.13861e-07	1.46697e-06
P13471	40S ribosomal protein S14	Rps14	RS14_RAT	-0.513546	0.12366	-4.15289	73	8.79881e-05	0.000661286
P13596	Neural cell adhesion molecule 1	Ncam1	NCAM1_RAT	-0.622509	0.097011	-6.41689	227	8.00985e-10	1.32853e-08
P13676	Acylamino-acid-releasing enzyme	Apeh	ACPH_RAT	0.202767	0.0671582	3.01925	171	0.00292227	0.0134294
P14046	Alpha-1-inhibitor 3	A1i3	A1I3_RAT	-0.708326	0.200706	-3.52917	49	0.000917408	0.00513108
P14173	Aromatic-L-amino-acid decarboxylase	Ddc	DDC_RAT	-0.360396	0.052369	-6.88186	48	1.11591e-08	1.62652e-07
P14669	Annexin A3	Anxa3	ANXA3_RAT	2.16107	0.0694012	31.1388	446	0	0
P14841	Cystatin-C	Cst3	CYTC_RAT	0.341797	0.0341686	10.0032	43	8.54872e-13	1.7878e-11
P14942	Glutathione S-transferase alpha-4	Gsta4	GSTA4_RAT	0.393491	0.114905	3.42448	72	0.00102035	0.00555608
P15178	Aspartate--tRNA ligase, cytoplasmic	Dars	SYDC_RAT	-0.194275	0.046526	-4.17562	103	6.23161e-05	0.000488707
P15205	Microtubule-associated protein 1B	Map1b	MAP1B_RAT	-0.119064	0.0313162	-3.802	1309	0.000150137	0.00105682
P15589	Steryl-sulfatase	Sts	STS_RAT	-0.508992	0.172186	-2.95606	26	0.00654617	0.0258798
P15650	Long-chain specific acyl-CoA dehydrogenase, mitochondrial	Acadl	ACADL_RAT	0.526879	0.0910391	5.78739	214	2.51989e-08	3.43038e-07
P15651	Short-chain specific acyl-CoA dehydrogenase, mitochondrial	Acads	ACADS_RAT	-0.580887	0.145715	-3.98646	12	0.00180516	0.00913983
P16086	Spectrin alpha chain, brain	Sptan1	SPTA2_RAT	-0.766064	0.0298136	-25.6952	1298	0	0
P16884	Neurofilament heavy polypeptide	Nefh	NFH_RAT	-1.44573	0.140276	-10.3063	251	0	0
P17074	40S ribosomal protein S19	Rps19	RS19_RAT	-0.298377	0.0745035	-4.00487	88	0.000129336	0.000930894
P17425	Hydroxymethylglutaryl-CoA synthase, cytoplasmic	Hmgcs1	HMCS1_RAT	-0.199018	0.079371	-2.50744	212	0.012911	0.0439401
P17475	Alpha-1-antiproteinase	Serpina1	A1AT_RAT	1.21505	0.0732117	16.5964	109	0	0
P17764	Acetyl-CoA acetyltransferase, mitochondrial	Acat1	THIL_RAT	-0.325075	0.0698427	-4.65439	265	5.1401e-06	5.29798e-05
P18297	Sepiapterin reductase	Spr	SPRE_RAT	0.188398	0.0752865	2.50241	61	0.0150312	0.0488019
P18395	Cold shock domain-containing protein E1	Csde1	CSDE1_RAT	-0.406928	0.118198	-3.44276	96	0.000854669	0.00485546
P18445	60S ribosomal protein L27a	Rpl27a	RL27A_RAT	0.39542	0.12999	3.04194	30	0.00484891	0.0200486
P18614	Integrin alpha-1	Itga1	ITA1_RAT	-0.871474	0.0638136	-13.6565	3	0.00084943	0.00484477
P19234	NADH dehydrogenase [ubiquinone] flavoprotein 2, mitochondrial	Ndufv2	NDUV2_RAT	0.128811	0.0426857	3.01767	56	0.0038284	0.0166333
P19511	ATP synthase subunit b, mitochondrial	Atp5f1	AT5F1_RAT	-0.274067	0.101382	-2.7033	42	0.00986717	0.035507
P19527	Neurofilament light polypeptide	Nefl	NFL_RAT	-1.49812	0.0736082	-20.3527	410	0	0
P20059	Hemopexin	Hpx	HEMO_RAT	-1.16376	0.0818769	-14.2136	180	0	0
P20760	Ig gamma-2A chain C region	Igg-2a	IGG2A_RAT	0.413371	0.0757366	5.45801	11	0.000198418	0.00133171
P21707	Synaptotagmin-1	Syt1	SYT1_RAT	-0.223726	0.0746665	-2.99633	120	0.00332087	0.014882
P23565	Alpha-internexin	Ina	AINX_RAT	-1.96292	0.0966012	-20.3198	189	0	0
P23711	Heme oxygenase 2	Hmox2	HMOX2_RAT	-0.265305	0.066315	-4.00067	30	0.000381142	0.0024322
P23965	Enoyl-CoA delta isomerase 1, mitochondrial	Eci1	ECI1_RAT	0.197965	0.0691333	2.86352	30	0.00757371	0.0288361
P24090	Alpha-2-HS-glycoprotein	Ahsg	FETUA_RAT	-0.216176	0.0848325	-2.54827	75	0.0128712	0.0439083
P24268	Cathepsin D	Ctsd	CATD_RAT	-0.213836	0.0649408	-3.29279	145	0.00124629	0.00656347
P24329	Thiosulfate sulfurtransferase	Tst	THTR_RAT	0.204082	0.0519742	3.9266	153	0.000129963	0.000930894
P25093	Fumarylacetoacetase	Fah	FAAA_RAT	-0.280216	0.100601	-2.78543	38	0.00829192	0.0309179
P27867	Sorbitol dehydrogenase	Sord	DHSO_RAT	-0.192155	0.054424	-3.5307	88	0.000662002	0.00396825
P28480	T-complex protein 1 subunit alpha	Tcp1	TCPA_RAT	-0.284909	0.0493776	-5.77	488	1.40993e-08	1.97527e-07
P29101	Synaptotagmin-2	Syt2	SYT2_RAT	-0.32288	0.0923314	-3.49697	237	0.00056172	0.00346394
P29266	3-hydroxyisobutyrate dehydrogenase, mitochondrial	Hibadh	3HIDH_RAT	0.264641	0.106595	2.48269	142	0.0142043	0.0472938
P29826	Rano class II histocompatibility antigen, B-1 beta chain	RT1-Bb	HB2B_RAT	0.496005	0.101784	4.87314	8	0.00123505	0.00652813
P30009	Myristoylated alanine-rich C-kinase substrate	Marcks	MARCS_RAT	-0.800567	0.240545	-3.32814	111	0.00118665	0.00629537
P30839	Fatty aldehyde dehydrogenase	Aldh3a2	AL3A2_RAT	-0.171074	0.0683688	-2.50222	104	0.0138996	0.0465361
P30904	Macrophage migration inhibitory factor	Mif	MIF_RAT	-1.54495	0.103798	-14.8842	108	0	0
P31000	Vimentin	Vim	VIME_RAT	-8.59054	0.374243	-22.9545	29	0	0
P31016	Disks large homolog 4	Dlg4	DLG4_RAT	-0.468171	0.148183	-3.15942	26	0.00398323	0.0171066
P31232	Transgelin	Tagln	TAGL_RAT	-1.77429	0.14517	-12.2222	59	0	0
P31596	Excitatory amino acid transporter 2	Slc1a2	EAA2_RAT	-0.655029	0.158625	-4.12942	41	0.000174198	0.00119131
P31721	Complement C1q subcomponent subunit B	C1qb	C1QB_RAT	7.91848	0.0779296	101.611	15	0	0
P31977	Ezrin	Ezr	EZRI_RAT	0.883308	0.250916	3.52034	8	0.00784206	0.0296043
P34058	Heat shock protein HSP 90-beta	Hsp90ab1	HS90B_RAT	-0.150217	0.055351	-2.7139	558	0.00685528	0.0266635
P34926	Microtubule-associated protein 1A	Map1a	MAP1A_RAT	-0.152733	0.0403868	-3.78177	1746	0.000160961	0.00111132
P35171	Cytochrome c oxidase subunit 7A2, mitochondrial	Cox7a2	CX7A2_RAT	-0.489587	0.149753	-3.26931	26	0.0030324	0.0138036
P35434	ATP synthase subunit delta, mitochondrial	Atp5d	ATPD_RAT	-0.441546	0.0747556	-5.90653	42	5.41301e-07	6.40244e-06
P35465	Serine/threonine-protein kinase PAK 1	Pak1	PAK1_RAT	-0.317735	0.0987526	-3.21748	39	0.002603	0.0121165
P35559	Insulin-degrading enzyme	Ide	IDE_RAT	0.177055	0.0678895	2.60799	33	0.0135744	0.045553
P35565	Calnexin	Canx	CALX_RAT	-0.615061	0.0972199	-6.32649	277	1.00369e-09	1.60924e-08
P35745	Acylphosphatase-2	Acyp2	ACYP2_RAT	-0.367843	0.142389	-2.58337	95	0.0113088	0.0398986
P36506	Dual specificity mitogen-activated protein kinase kinase 2 (MAP kinase kinase 2) (MAPKK 2) (EC 2.7.12.2) (ERK activator kinase 2) (MAPK/ERK kinase 2) (MEK 2)	Map2k2 Mek2 Mkk2 Prkmk2	MP2K2_RAT	-0.471906	0.1161	-4.06466	8	0.00361006	0.0159306
P36972	Adenine phosphoribosyltransferase	Aprt	APT_RAT	0.441811	0.0973946	4.5363	107	1.50219e-05	0.000141677
P37397	Calponin-3	Cnn3	CNN3_RAT	2.54646	0.196788	12.9401	36	4.21885e-15	1.06803e-13
P38650	Cytoplasmic dynein 1 heavy chain 1	Dync1h1	DYHC1_RAT	-0.160265	0.0267979	-5.98049	2339	2.56623e-09	3.96111e-08
P38652	Phosphoglucomutase-1	Pgm1	PGM1_RAT	0.448875	0.0926029	4.84731	392	1.8068e-06	2.0211e-05
P38659	Protein disulfide-isomerase A4	Pdia4	PDIA4_RAT	1.54737	0.112323	13.7761	52	0	0
P38983	40S ribosomal protein SA	Rpsa	RSSA_RAT	-0.144182	0.0441566	-3.26525	85	0.00157738	0.00801466
P39069	Adenylate kinase isoenzyme 1	Ak1	KAD1_RAT	0.310128	0.105755	2.93252	281	0.003639	0.0159589
P40307	Proteasome subunit beta type-2	Psmb2	PSB2_RAT	0.343543	0.103157	3.33029	58	0.00151282	0.00771378
P41123	60S ribosomal protein L13	Rpl13	RL13_RAT	-0.277694	0.0997997	-2.78251	96	0.00649497	0.0257479
P41498-2	Isoform 2 of Low molecular weight phosphotyrosine protein phosphatase	Acp1	PPAC_RAT	0.289194	0.06421	4.50387	8	0.00199187	0.00971035
P41542	General vesicular transport factor p115	Uso1	USO1_RAT	-0.919746	0.0768817	-11.9631	195	0	0
P41562	Isocitrate dehydrogenase [NADP] cytoplasmic	Idh1	IDHC_RAT	-0.195222	0.079723	-2.44875	368	0.014801	0.0485405
P43244	Matrin-3	Matr3	MATR3_RAT	-0.879068	0.105291	-8.34891	13	1.39699e-06	1.59989e-05
P47727	Carbonyl reductase [NADPH] 1	Cbr1	CBR1_RAT	-0.350052	0.080334	-4.35745	136	2.5738e-05	0.000219763
P47728	Calretinin	Calb2	CALB2_RAT	0.278298	0.0716412	3.88462	480	0.000116874	0.000851761
P47987	Plasmolipin	Pllp	PLLP_RAT	-0.256965	0.0897213	-2.86403	13	0.0132943	0.0448218
P48199	C-reactive protein	Crp	CRP_RAT	-4.465	0.117732	-37.9251	28	0	0
P48721	Stress-70 protein, mitochondrial	Hspa9	GRP75_RAT	-0.182733	0.0366422	-4.98695	391	9.24116e-07	1.0754e-05
P49134	Integrin beta-1	Itgb1	ITB1_RAT	3.61276	0.183488	19.6893	26	0	0
P49432	Pyruvate dehydrogenase E1 component subunit beta, mitochondrial	Pdhb	ODPB_RAT	0.286771	0.0876822	3.27058	364	0.00117574	0.00626052
P49911	Acidic leucine-rich nuclear phosphoprotein 32 family member A	Anp32a	AN32A_RAT	-0.416595	0.109057	-3.81999	30	0.000624683	0.00378747
P50442	Glycine amidinotransferase, mitochondrial	Gatm	GATM_RAT	0.410917	0.0922718	4.45333	16	0.000400408	0.00253416
P50878	60S ribosomal protein L4	Rpl4	RL4_RAT	-2.35502	0.120814	-19.493	55	0	0
P51650	Succinate-semialdehyde dehydrogenase, mitochondrial	Aldh5a1	SSDH_RAT	-0.846368	0.13837	-6.11669	15	1.97219e-05	0.000175671
P52504	NADH dehydrogenase [ubiquinone] iron-sulfur protein 6, mitochondrial	Ndufs6	NDUS6_RAT	1.00004	0.311615	3.20922	7	0.0148742	0.0485605
P53987	Monocarboxylate transporter 1	Slc16a1	MOT1_RAT	-0.718304	0.1053	-6.82153	8	0.000134833	0.000953748
P55009	Allograft inflammatory factor 1	Aif1	AIF1_RAT	7.60546	0.0461281	164.877	11	0	0
P55067	Neurocan core protein	Ncan	NCAN_RAT	-0.391622	0.0593705	-6.59623	144	7.48464e-10	1.25585e-08
P55068	Brevican core protein	Bcan	PGCB_RAT	-0.545414	0.0816825	-6.67725	136	5.6909e-10	9.66114e-09
P56558	UDP-N-acetylglucosamine--peptide N-acetylglucosaminyltransferase 110 kDa subunit	Ogt	OGT1_RAT	-1.35167	0.169976	-7.95211	63	4.32692e-11	8.0048e-10
P56603	Secretory carrier-associated membrane protein 1	Scamp1	SCAM1_RAT	-0.425407	0.138849	-3.06382	40	0.00390086	0.0168028
P57113	Maleylacetoacetate isomerase	Gstz1	MAAI_RAT	0.780676	0.0551491	14.1557	14	1.09257e-09	1.7325e-08
P58200	Vesicle transport through interaction with t-SNAREs homolog 1B	Vti1b	VTI1B_RAT	-0.831095	0.189343	-4.38935	25	0.000181403	0.00122894
P60123	RuvB-like 1	Ruvbl1	RUVB1_RAT	-1.81456	0.100769	-18.0071	77	0	0
P60522	Gamma-aminobutyric acid receptor-associated protein-like 2	Gabarapl2	GBRL2_RAT	-0.67804	0.209203	-3.24106	42	0.00233354	0.01115
P60868	40S ribosomal protein S20	Rps20	RS20_RAT	-0.306731	0.0900964	-3.40447	84	0.00101843	0.00555608
P60892	Ribose-phosphate pyrophosphokinase 1	Prps1	PRPS1_RAT	-0.45857	0.148802	-3.08174	88	0.00274735	0.0126659
P61023	Calcium-binding protein p22	Chp	CHP1_RAT	-0.266352	0.0955715	-2.78694	45	0.00776455	0.0294075
P61265	Syntaxin-1B	Stx1b	STX1B_RAT	-0.36465	0.0827225	-4.40811	336	1.40499e-05	0.000134265
P61314	60S ribosomal protein L15	Rpl15	RL15_RAT	-0.633337	0.122258	-5.18035	56	3.12842e-06	3.36889e-05
P61751	ADP-ribosylation factor 4	Arf4	ARF4_RAT	-0.661428	0.131033	-5.04779	9	0.000692417	0.00407819
P61980	Heterogeneous nuclear ribonucleoprotein K	Hnrnpk	HNRPK_RAT	-0.414944	0.118979	-3.48753	253	0.000574693	0.00352886
P62076	Mitochondrial import inner membrane translocase subunit Tim13	Timm13	TIM13_RAT	0.314524	0.0936635	3.35802	7	0.0121171	0.0421325
P62161	Calmodulin	Calm1	CALM_RAT	-0.211885	0.0846945	-2.50176	247	0.0130056	0.043951
P62250	40S ribosomal protein S16	Rps16	RS16_RAT	-0.195346	0.075932	-2.57264	68	0.01228	0.0423926
P62260	14-3-3 protein epsilon	Ywhae	1433E_RAT	-0.533587	0.0714515	-7.46782	688	2.47802e-13	5.41785e-12
P62268	40S ribosomal protein S23	Rps23	RS23_RAT	-0.528755	0.152189	-3.47434	46	0.00112747	0.00607068
P62634	Cellular nucleic acid-binding protein	Cnbp	CNBP_RAT	-0.476048	0.110298	-4.31602	7	0.00349721	0.01548
P62752	60S ribosomal protein L23a	Rpl23a	RL23A_RAT	1.51578	0.157502	9.62383	53	3.15969e-13	6.80513e-12
P62755	40S ribosomal protein S6	Rps6	RS6_RAT	-0.402799	0.134825	-2.98756	32	0.00536219	0.0219819
P62762	Visinin-like protein 1	Vsnl1	VISL1_RAT	-0.510565	0.0922	-5.53758	228	8.4138e-08	1.09379e-06
P62815	V-type proton ATPase subunit B, brain isoform	Atp6v1b2	VATB2_RAT	-0.24504	0.0680698	-3.59983	639	0.000343094	0.00220038
P62824	Ras-related protein Rab-3C	Rab3c	RAB3C_RAT	-0.280944	0.101902	-2.75701	53	0.00798348	0.0300004
P62832	60S ribosomal protein L23	Rpl23	RL23_RAT	0.143429	0.045761	3.13431	16	0.00640244	0.025451
P62859	40S ribosomal protein S28	Rps28	RS28_RAT	-0.186117	0.05171	-3.59925	16	0.00240302	0.0113319
P62882	Guanine nucleotide-binding protein subunit beta-5	Gnb5	GBB5_RAT	-0.216298	0.0777767	-2.78101	42	0.00807845	0.0302784
P62902	60S ribosomal protein L31	Rpl31	RL31_RAT	-0.270281	0.0998869	-2.70587	49	0.00934708	0.0339744
P62914	60S ribosomal protein L11	Rpl11	RL11_RAT	-1.55896	0.171209	-9.10559	55	1.43308e-12	2.95418e-11
P62963	Profilin-1	Pfn1	PROF1_RAT	-0.366428	0.131865	-2.77881	134	0.00623993	0.0248736
P63012	Ras-related protein Rab-3A	Rab3a	RAB3A_RAT	-0.264358	0.0878409	-3.00951	142	0.00309721	0.0140103
P63025	Vesicle-associated membrane protein 3	Vamp3	VAMP3_RAT	-0.507538	0.0748813	-6.7779	7	0.000258349	0.00170227
P63041	Complexin-1	Cplx1	CPLX1_RAT	-0.818142	0.152699	-5.35786	208	2.22496e-07	2.79184e-06
P63249	cAMP-dependent protein kinase inhibitor alpha	Pkia	IPKA_RAT	8.07856	0.0619239	130.46	6	1.36788e-11	2.56345e-10
P63322	Ras-related protein Ral-A	Rala	RALA_RAT	-0.279713	0.0402312	-6.95266	43	1.50682e-08	2.09072e-07
P63331	Serine/threonine-protein phosphatase 2A catalytic subunit alpha isoform	Ppp2ca	PP2AA_RAT	0.229983	0.0468473	4.90922	16	0.000157236	0.00109083
P67779	Prohibitin	Phb	PHB_RAT	0.235685	0.0511798	4.60504	57	2.35797e-05	0.000207472
P70566	Tropomodulin-2	Tmod2	TMOD2_RAT	-0.211642	0.0814202	-2.59938	95	0.0108284	0.0385813
P70627	Glutamate carboxypeptidase 2	Folh1	FOLH1_RAT	-0.645454	0.214908	-3.00339	9	0.0148744	0.0485605
P70645	Bleomycin hydrolase	Blmh	BLMH_RAT	1.28612	0.422677	3.04281	22	0.00597062	0.0240659
P80385	5'-AMP-activated protein kinase subunit gamma-1	Prkag1	AAKG1_RAT	-0.346867	0.121329	-2.85888	12	0.0143836	0.0476367
P81795	Eukaryotic translation initiation factor 2 subunit 3	Eif2s3	IF2G_RAT	-0.133994	0.0484237	-2.76712	98	0.00676141	0.0265128
P84083	ADP-ribosylation factor 5	Arf5	ARF5_RAT	-0.955075	0.0880825	-10.843	8	4.62442e-06	4.80074e-05
P84087	Complexin-2	Cplx2	CPLX2_RAT	-0.680347	0.178963	-3.8016	115	0.000231659	0.00154048
P84100	60S ribosomal protein L19	Rpl19	RL19_RAT	-0.698463	0.198962	-3.51053	38	0.00116964	0.00626052
P84903	Stromal interaction molecule 1	Stim1	STIM1_RAT	-0.908282	0.111737	-8.12878	9	1.94791e-05	0.000174586
P85108	Tubulin beta-2A chain	Tubb2a	TBB2A_RAT	-0.398503	0.0562754	-7.08131	15	3.73853e-06	3.99608e-05
P85515	Alpha-centractin	Actr1a	ACTZ_RAT	-0.297415	0.120483	-2.46853	203	0.0143934	0.0476367
P85834	Elongation factor Tu, mitochondrial	Tufm	EFTU_RAT	-0.26725	0.0605844	-4.4112	235	1.56598e-05	0.00014489
P97526	Neurofibromin	Nf1	NF1_RAT	-0.355214	0.109668	-3.23898	22	0.00376904	0.0164312
P97610	Synaptotagmin-12	Syt12	SYT12_RAT	-0.281279	0.0479693	-5.86372	12	7.67257e-05	0.00059206
P97615	Thioredoxin, mitochondrial	Txn2	THIOM_RAT	0.168191	0.0498631	3.37306	12	0.00553876	0.0225139
P97700	Mitochondrial 2-oxoglutarate/malate carrier protein	Slc25a11	M2OM_RAT	0.608325	0.0627507	9.69432	8	1.06971e-05	0.000103596
P97779	Hyaluronan-mediated motility receptor	Hmmr	HMMR_RAT	-5.76785	1.14411	-5.04136	9	0.000698496	0.00409728
P97834	COP9 signalosome complex subunit 1	Gps1	CSN1_RAT	-0.401957	0.129484	-3.1043	110	0.00242528	0.0113996
Q01062	cGMP-dependent 3',5'-cyclic phosphodiesterase (EC 3.1.4.17) (Cyclic GMP-stimulated phosphodiesterase) (CGS-PDE) (cGSPDE)	Pde2a	PDE2A_RAT	-2.02398	0.182247	-11.1057	7	1.06742e-05	0.000103596
Q01066	Calcium/calmodulin-dependent 3',5'-cyclic nucleotide phosphodiesterase 1B	Pde1b	PDE1B_RAT	1.32162	0.133695	9.88539	16	3.22394e-08	4.26803e-07
Q01986	Dual specificity mitogen-activated protein kinase kinase 1	Map2k1	MP2K1_RAT	-0.396705	0.0968	-4.09819	115	7.78755e-05	0.000597736
Q02356	AMP deaminase 2	Ampd2	AMPD2_RAT	-0.355241	0.0654563	-5.42715	126	2.82539e-07	3.48465e-06
Q02765	Cathepsin S	Ctss	CATS_RAT	8.05049	0.0624962	128.816	9	4.44089e-16	1.25651e-14
Q03626	Murinoglobulin-1	Mug1	MUG1_RAT	-0.470828	0.127195	-3.70162	9	0.00490822	0.0202359
Q04462	Valine--tRNA ligase	Vars	SYVC_RAT	-0.472513	0.057841	-8.16917	328	6.66134e-15	1.65729e-13
Q04631	Protein farnesyltransferase/geranylgeranyltransferase type-1 subunit alpha	Fnta	FNTA_RAT	0.296801	0.0735129	4.0374	118	9.64556e-05	0.000721168
Q05175	Brain acid soluble protein 1	Basp1	BASP1_RAT	-0.698716	0.0834639	-8.37147	212	7.54952e-15	1.84643e-13
Q05546	Tenascin-R	Tnr	TENR_RAT	-0.484305	0.0905441	-5.34883	13	0.00013226	0.00094015
Q05764	Beta-adducin	Add2	ADDB_RAT	-1.35056	0.11639	-11.6037	5	8.34377e-05	0.00063037
Q05962	ADP/ATP translocase 1	Slc25a4	ADT1_RAT	0.28332	0.0657172	4.3112	87	4.26398e-05	0.000349598
Q06647	ATP synthase subunit O, mitochondrial	Atp5o	ATPO_RAT	0.356291	0.110766	3.21661	42	0.00249847	0.0116676
Q08163	Adenylyl cyclase-associated protein 1	Cap1	CAP1_RAT	0.334891	0.130733	2.56165	176	0.0112559	0.0398096
Q08406	Ciliary neurotrophic factor receptor subunit alpha	Cntfr	CNTFR_RAT	-0.396462	0.0873117	-4.54077	8	0.00189728	0.00940816
Q0VGK4	Glycerophosphodiester phosphodiesterase domain-containing protein 1	Gdpd1	GDPD1_RAT	-0.233327	0.0436194	-5.34917	5	0.00306625	0.0139138
Q1WIM1	Cell adhesion molecule 4	Cadm4	CADM4_RAT	-0.244852	0.0719602	-3.40261	116	0.000916717	0.00513108
Q1WIM3	Cell adhesion molecule 3	Cadm3	CADM3_RAT	-0.180762	0.0627375	-2.88125	43	0.00615622	0.0246762
Q3B8Q0	Microtubule-associated protein RP/EB family member 2	Mapre2	MARE2_RAT	-0.399656	0.0851246	-4.69495	62	1.52016e-05	0.000142441
Q3KRE8	Tubulin beta-2B chain	Tubb2b	TBB2B_RAT	-0.376207	0.0719394	-5.2295	16	8.26305e-05	0.000627557
Q3MIE0	Enoyl-CoA hydratase domain-containing protein 3, mitochondrial	Echdc3	ECHD3_RAT	-1.01019	0.0650808	-15.5221	16	4.56897e-11	8.34559e-10
Q3MIE4	Synaptic vesicle membrane protein VAT-1 homolog	Vat1	VAT1_RAT	0.321078	0.110741	2.89935	238	0.00408896	0.0174567
Q496Z0	Elongator complex protein 2	Elp2	ELP2_RAT	-0.298672	0.0804463	-3.71268	8	0.00593343	0.023983
Q497B0	Omega-amidase NIT2	Nit2	NIT2_RAT	0.564634	0.0894847	6.30984	93	9.36797e-09	1.37939e-07
Q498R7	UPF0587 protein C1orf123 homolog		CA123_RAT	0.228618	0.0724897	3.1538	30	0.00364695	0.0159589
Q4FZT2	Protein phosphatase methylesterase 1	Ppme1	PPME1_RAT	-3.60909	0.0817313	-44.158	83	0	0
Q4FZU6	Annexin A8	Anxa8	ANXA8_RAT	0.158813	0.0552019	2.87695	14	0.0121843	0.0422643
Q4KLH4	Paraspeckle component 1	Pspc1	PSPC1_RAT	-1.24444	0.116065	-10.7219	5	0.000122261	0.000886546
Q4KLZ6	Bifunctional ATP-dependent dihydroxyacetone kinase/FAD-AMP lyase (cyclizing)	Dak	DHAK_RAT	-0.342985	0.0886488	-3.86903	52	0.000306151	0.00198998
Q4KM35	Proteasome subunit beta type-10	Psmb10	PSB10_RAT	5.7838	0.0776667	74.4695	12	0	0
Q4KMA2	UV excision repair protein RAD23 homolog B	Rad23b	RD23B_RAT	-0.353116	0.122557	-2.88125	63	0.00540888	0.0221105
Q4QQT4	Serine/threonine-protein phosphatase 2A 65 kDa regulatory subunit A beta isoform	Ppp2r1b	2AAB_RAT	0.312877	0.111137	2.81524	56	0.00671585	0.02645
Q4V7C6	GMP synthase [glutamine-hydrolyzing]	Gmps	GUAA_RAT	-1.28421	0.0822833	-15.6072	152	0	0
Q4V8C9	Leucine-rich repeat-containing protein 56	Lrrc56	LRC56_RAT	-1.37452	0.0907951	-15.1387	6	5.23971e-06	5.36235e-05
Q4V8E4	Coiled-coil domain-containing protein 104	Ccdc104	CC104_RAT	1.94278	0.203914	9.52744	68	3.79696e-14	8.982e-13
Q505J8	Phenylalanine--tRNA ligase alpha subunit	Farsa	SYFA_RAT	-0.586358	0.118759	-4.93738	57	7.26218e-06	7.22712e-05
Q568Z9	Phytanoyl-CoA hydroxylase-interacting protein	Phyhip	PHYIP_RAT	-0.691339	0.166436	-4.15378	40	0.000166852	0.00114651
Q58FK9	Kynurenine--oxoglutarate transaminase 3	Ccbl2	KAT3_RAT	0.313536	0.0140745	22.2769	6	5.35144e-07	6.38192e-06
Q5BJS7	Copine-9	Cpne9	CPNE9_RAT	0.164132	0.0482549	3.40137	16	0.00364964	0.0159589
Q5BK63	NADH dehydrogenase [ubiquinone] 1 alpha subcomplex subunit 9, mitochondrial	Ndufa9	NDUA9_RAT	-0.326737	0.122838	-2.65991	27	0.0129882	0.043951
Q5EGY4	Synaptobrevin homolog YKT6	Ykt6	YKT6_RAT	-0.387899	0.087643	-4.4259	12	0.000827003	0.0047423
Q5FVH2	Phospholipase D3	Pld3	PLD3_RAT	-0.273236	0.0820399	-3.33052	16	0.00423779	0.0178805
Q5FVI4	Cell cycle exit and neuronal differentiation protein 1	Cend1	CEND_RAT	-1.24188	0.113111	-10.9794	59	6.66134e-16	1.84852e-14
Q5FVJ0	Protein RUFY3	Rufy3	RUFY3_RAT	-0.289858	0.077208	-3.75425	15	0.00191422	0.00942738
Q5FVQ4	Malectin	Mlec	MLEC_RAT	-0.717361	0.180449	-3.97542	22	0.000640382	0.00386641
Q5FWT1	Protein FAM98A	Fam98a	FA98A_RAT	-0.242605	0.0379088	-6.39971	3	0.00772813	0.0293466
Q5HZY2	GTP-binding protein SAR1b	Sar1b	SAR1B_RAT	-0.884798	0.114429	-7.73231	5	0.000577986	0.00353404
Q5I034	Uncharacterized protein C12orf43 homolog		CL043_RAT	0.32759	0.0825771	3.96708	12	0.00186931	0.00930143
Q5M823	NudC domain-containing protein 2	Nudcd2	NUDC2_RAT	-0.393168	0.15336	-2.56369	32	0.0152571	0.0493634
Q5M9I5	Cytochrome b-c1 complex subunit 6, mitochondrial	Uqcrh	QCR6_RAT	0.580282	0.0483802	11.9942	15	4.35136e-09	6.54064e-08
Q5PPI4	Lysosome-associated membrane glycoprotein 5	Lamp5	LAMP5_RAT	-0.301078	0.110741	-2.71876	40	0.00964333	0.0349631
Q5QJC9	BAG family molecular chaperone regulator 5	Bag5	BAG5_RAT	-0.191412	0.067195	-2.8486	30	0.00785756	0.0296043
Q5RJZ6	Short coiled-coil protein	Scoc	SCOC_RAT	0.380725	0.10847	3.50997	15	0.00315827	0.0141975
Q5U1Z2	Trafficking protein particle complex subunit 3	Trappc3	TPPC3_RAT	-0.211814	0.0609144	-3.47724	36	0.00134144	0.00691322
Q5U211	Sorting nexin-3	Snx3	SNX3_RAT	0.977306	0.0603968	16.1814	83	0	0
Q5U2N0	CTP synthase 2	Ctps2	PYRG2_RAT	-0.906508	0.0602509	-15.0456	7	1.37643e-06	1.58895e-05
Q5U2N3	Membrane-associated phosphatidylinositol transfer protein 1	Pitpnm1	PITM1_RAT	-0.194725	0.0646444	-3.01225	58	0.00383846	0.0166333
Q5U2P0	DIS3-like exonuclease 1	Dis3l	DI3L1_RAT	0.281895	0.0424845	6.63525	16	5.73086e-06	5.82368e-05
Q5U300	Ubiquitin-like modifier-activating enzyme 1	Uba1	UBA1_RAT	0.16132	0.0561489	2.87308	659	0.0041958	0.0177552
Q5XI72	Eukaryotic translation initiation factor 4H	Eif4h	IF4H_RAT	-0.23001	0.0854357	-2.6922	92	0.00843361	0.0312043
Q5XIA3	Leucine carboxyl methyltransferase 2	Lcmt2	LCMT2_RAT	-0.743497	0.194393	-3.82471	28	0.000670992	0.00398453
Q5XIM9	T-complex protein 1 subunit beta	Cct2	TCPB_RAT	-0.621658	0.0557145	-11.1579	295	0	0
Q5XIS7	Ubiquitin-associated protein 1	Ubap1	UBAP1_RAT	-0.510352	0.089287	-5.71586	4	0.00463469	0.0192734
Q5XIU5	Proteasome inhibitor PI31 subunit	Psmf1	PSMF1_RAT	0.544118	0.0718301	7.57506	13	4.04351e-06	4.25897e-05
Q62658	Peptidyl-prolyl cis-trans isomerase FKBP1A	Fkbp1a	FKB1A_RAT	-0.466406	0.0742101	-6.28494	15	1.4621e-05	0.000138804
Q62667	Major vault protein	Mvp	MVP_RAT	3.4206	0.0857604	39.8855	152	0	0
Q62698	Cytoplasmic dynein 1 light intermediate chain 2	Dync1li2	DC1L2_RAT	-0.467969	0.112777	-4.14949	147	5.61719e-05	0.000445236
Q62703	Reticulocalbin-2	Rcn2	RCN2_RAT	-1.63865	0.115716	-14.1609	103	0	0
Q62717	Calcium-dependent secretion activator 1	Cadps	CAPS1_RAT	-0.205713	0.0637102	-3.22889	530	0.00131967	0.00684993
Q62736	Non-muscle caldesmon	Cald1	CALD1_RAT	-1.28517	0.213743	-6.01268	5	0.00182878	0.00919486
Q62818	Translation initiation factor eIF-2B subunit beta	Eif2b2	EI2BB_RAT	-0.233446	0.0749595	-3.11429	30	0.00403474	0.0172764
Q62876	Synaptogyrin-1	Syngr1	SNG1_RAT	-0.467341	0.0939585	-4.97391	42	1.15861e-05	0.000111458
Q62967	Diphosphomevalonate decarboxylase	Mvd	MVD1_RAT	-0.117687	0.0388465	-3.02954	34	0.00465488	0.0193017
Q63016	Large neutral amino acids transporter small subunit 1	Slc7a5	LAT1_RAT	-0.609258	0.0445961	-13.6617	9	2.53301e-07	3.15098e-06
Q63028	Alpha-adducin	Add1	ADDA_RAT	-0.462848	0.0511786	-9.04377	2	0.0120067	0.041858
Q63041	Alpha-1-macroglobulin	A1m	A1M_RAT	-0.247521	0.0532337	-4.64971	429	4.43219e-06	4.63453e-05
Q63083	Nucleobindin-1	Nucb1	NUCB1_RAT	-0.25538	0.0764123	-3.34213	8	0.0101989	0.0366093
Q63092	CaM kinase-like vesicle-associated protein	Camkv	CAMKV_RAT	-0.179596	0.0645264	-2.7833	54	0.00740027	0.0283163
Q63198	Contactin-1	Cntn1	CNTN1_RAT	-0.864864	0.0564334	-15.3254	401	0	0
Q63312	Pleckstrin homology-like domain family B member 1 (Fragment)	Phldb1	PHLB1_RAT	-0.419389	0.125248	-3.34847	10	0.00738436	0.0283163
Q63345	Myelin-oligodendrocyte glycoprotein	Mog	MOG_RAT	-0.27072	0.0846603	-3.19772	66	0.00212791	0.0102353
Q63356	Unconventional myosin-Ie	Myo1e	MYO1E_RAT	0.340343	0.0679784	5.00663	9	0.00073231	0.00426098
Q63357	Unconventional myosin-Id	Myo1d	MYO1D_RAT	0.253699	0.0512846	4.94688	9	0.000794696	0.00460541
Q63544	Gamma-synuclein	Sncg	SYUG_RAT	-0.967401	0.118838	-8.1405	176	6.92779e-14	1.61239e-12
Q63560	Microtubule-associated protein 6	Map6	MAP6_RAT	-0.402609	0.0510931	-7.87991	280	7.30527e-14	1.67325e-12
Q63716	Peroxiredoxin-1	Prdx1	PRDX1_RAT	-0.236007	0.0855226	-2.75959	256	0.00620551	0.0248049
Q63798	Proteasome activator complex subunit 2	Psme2	PSME2_RAT	0.643163	0.211166	3.04576	10	0.0123406	0.0423987
Q64057	Alpha-aminoadipic semialdehyde dehydrogenase	Aldh7a1	AL7A1_RAT	0.168242	0.0518854	3.24257	191	0.00139798	0.00715351
Q641W2	UPF0160 protein MYG1, mitochondrial	Myg1	MYG1_RAT	-0.284206	0.112642	-2.52309	42	0.0155062	0.0499452
Q641X8	Eukaryotic translation initiation factor 3 subunit E	Eif3e	EIF3E_RAT	-2.92898	0.167476	-17.489	17	2.64833e-12	5.23498e-11
Q641Y7	Nucleoside diphosphate-linked moiety X motif 18	Nudt18	NUD18_RAT	-0.245546	0.065853	-3.7287	15	0.002017	0.00974039
Q64232	Trans-2,3-enoyl-CoA reductase	Tecr	TECR_RAT	-0.996273	0.24004	-4.15044	33	0.000219087	0.00146362
Q64428	Trifunctional enzyme subunit alpha, mitochondrial	Hadha	ECHA_RAT	0.249434	0.0910023	2.74096	163	0.00680973	0.0266299
Q64537	Calpain small subunit 1	Capns1	CPNS1_RAT	-0.450551	0.113484	-3.97018	135	0.000116197	0.000851129
Q64560	Tripeptidyl-peptidase 2	Tpp2	TPP2_RAT	-0.216444	0.0488946	-4.42675	165	1.73366e-05	0.000158333
Q64611	Cysteine sulfinic acid decarboxylase	Csad	CSAD_RAT	-2.7606	0.100748	-27.401	37	0	0
Q66H80	Coatomer subunit delta	Arcn1	COPD_RAT	-0.597007	0.184414	-3.23732	69	0.00185566	0.00929764
Q66HA8	Heat shock protein 105 kDa	Hsph1	HS105_RAT	-0.20589	0.066222	-3.10908	426	0.00200258	0.00972969
Q66HR2	Microtubule-associated protein RP/EB family member 1	Mapre1	MARE1_RAT	-0.513195	0.105321	-4.87265	26	4.70302e-05	0.000379132
Q66X93	Staphylococcal nuclease domain-containing protein 1	Snd1	SND1_RAT	-0.391038	0.0838067	-4.66595	148	6.81821e-06	6.83242e-05
Q68A21	Transcriptional activator protein Pur-beta	Purb	PURB_RAT	0.973318	0.101842	9.55713	118	2.22045e-16	6.67522e-15
Q68FQ0	T-complex protein 1 subunit epsilon	Cct5	TCPE_RAT	-0.201052	0.0780455	-2.57609	312	0.0104522	0.0374066
Q68FR2	Bridging integrator 2	Bin2	BIN2_RAT	5.92928	0.266225	22.2717	40	0	0
Q68FR6	Elongation factor 1-gamma	Eef1g	EF1G_RAT	-0.191119	0.0775233	-2.46531	314	0.0142242	0.0472938
Q68FR9-2	Isoform 2 of Elongation factor 1-delta	Eef1d	EF1D_RAT	-0.359741	0.0647273	-5.55779	3	0.0114903	0.0403417
Q6AXU4	E3 ubiquitin-protein ligase RNF181	Rnf181	RN181_RAT	0.134347	0.0341107	3.93854	16	0.00117447	0.00626052
Q6AXX6	Redox-regulatory protein FAM213A	Fam213a	F213A_RAT	-0.181635	0.0320427	-5.66851	39	1.49492e-06	1.68529e-05
Q6AXY9	Spermatogenic leucine zipper protein 1	Spz1	SPZ1_RAT	-0.556663	0.0716015	-7.77445	6	0.000238374	0.00157786
Q6AY12	NADH-cytochrome b5 reductase 2	Cyb5r2	NB5R2_RAT	6.61174	0.0520867	126.937	9	4.44089e-16	1.25651e-14
Q6AY65	Arfaptin-2	Arfip2	ARFP2_RAT	-1.19599	0.126252	-9.47308	13	3.35922e-07	4.07341e-06
Q6AY97	Coiled-coil domain-containing protein 91	Ccdc91	CCD91_RAT	-0.510838	0.0760044	-6.72117	11	3.28158e-05	0.00027692
Q6AYC4	Macrophage-capping protein	Capg	CAPG_RAT	0.415874	0.102862	4.04304	101	0.000103217	0.000767745
Q6AYK6	Calcyclin-binding protein	Cacybp	CYBP_RAT	-0.357662	0.0537465	-6.65461	123	8.36165e-10	1.37112e-08
Q6AYN4	Phytanoyl-CoA hydroxylase-interacting protein-like	Phyhipl	PHIPL_RAT	0.932846	0.178636	5.22205	55	2.79372e-06	3.03109e-05
Q6AYQ8	Acylpyruvase FAHD1, mitochondrial	Fahd1	FAHD1_RAT	0.182052	0.0544121	3.34581	10	0.00741757	0.0283163
Q6AYR2	Protein NDRG3	Ndrg3	NDRG3_RAT	-0.146206	0.0554341	-2.63748	64	0.0104728	0.0374066
Q6AYT7	Monoacylglycerol lipase ABHD12	Abhd12	ABD12_RAT	-0.387946	0.112896	-3.43631	42	0.001341	0.00691322
Q6AYU3	DnaJ homolog subfamily B member 6	Dnajb6	DNJB6_RAT	-1.01465	0.220958	-4.59205	14	0.000418755	0.0026387
Q6AYZ1	Tubulin alpha-1C chain (Alpha-tubulin 6) (Tubulin alpha-6 chain)	Tuba1c Tuba6	TBA1C_RAT	8.53301	0.400472	21.3074	12	6.65135e-11	1.19974e-09
Q6IRK9	Carboxypeptidase Q	Cpq	CBPQ_RAT	-0.291009	0.0929486	-3.13086	93	0.00232963	0.01115
Q6MG61	Chloride intracellular channel protein 1	Clic1	CLIC1_RAT	0.452036	0.0697394	6.48178	37	1.40278e-07	1.79133e-06
Q6NYB7	Ras-related protein Rab-1A	Rab1A	RAB1A_RAT	-0.327895	0.106349	-3.08319	90	0.00271881	0.0125745
Q6P502	T-complex protein 1 subunit gamma	Cct3	TCPG_RAT	-0.337901	0.0594774	-5.68117	350	2.81745e-08	3.76443e-07
Q6P7A9	Lysosomal alpha-glucosidase	Gaa	LYAG_RAT	-1.93767	0.186001	-10.4175	45	1.42109e-13	3.2041e-12
Q6P7B0	Tryptophan--tRNA ligase, cytoplasmic	Wars	SYWC_RAT	0.209132	0.0786925	2.65759	230	0.00842216	0.0312043
Q6P9T8	Tubulin beta-4B chain	Tubb4b	TBB4B_RAT	-0.604729	0.160447	-3.76903	96	0.000282962	0.00185597
Q6PDU1	Serine/arginine-rich splicing factor 2	Srsf2	SRSF2_RAT	-0.270045	0.096165	-2.80814	30	0.0086785	0.0319466
Q6PEC1	Tubulin-specific chaperone A	Tbca	TBCA_RAT	-0.591778	0.224498	-2.63601	51	0.0110868	0.0394045
Q6PST4	Atlastin-1	Atl1	ATLA1_RAT	-1.0425	0.154546	-6.74553	122	5.42796e-10	9.43681e-09
Q6RJR6	Reticulon-3	Rtn3	RTN3_RAT	-0.162387	0.0559104	-2.90441	144	0.00426013	0.0179223
Q6RUV5	Ras-related C3 botulinum toxin substrate 1	Rac1	RAC1_RAT	0.490057	0.146075	3.35484	67	0.00131072	0.00682803
Q711G3	Isoamyl acetate-hydrolyzing esterase 1 homolog	Iah1	IAH1_RAT	0.381322	0.132846	2.8704	63	0.00557549	0.0225995
Q75Q39	Mitochondrial import receptor subunit TOM70	Tomm70a	TOM70_RAT	-2.4074	0.117912	-20.417	44	0	0
Q75WE7	von Willebrand factor A domain-containing protein 5A	Vwa5a	VWA5A_RAT	0.570109	0.169445	3.36457	7	0.0120091	0.041858
Q78ZR5	Homeodomain-only protein	Hopx	HOP_RAT	0.221437	0.067105	3.29985	9	0.00923206	0.0336411
Q794E4	Heterogeneous nuclear ribonucleoprotein F	Hnrnpf	HNRPF_RAT	-0.530142	0.174987	-3.02962	42	0.00417806	0.0177322
Q7TNY6	Golgi resident protein GCP60	Acbd3	GCP60_RAT	-0.33911	0.0964689	-3.51522	7	0.00979037	0.0353188
Q7TP17	Splicing factor U2AF 26 kDa subunit	U2af1l4	U2AF4_RAT	-0.636217	0.128603	-4.94713	5	0.00429557	0.0180189
Q7TP36	Protein Shroom2	Shroom2	SHRM2_RAT	-0.331648	0.108274	-3.06304	56	0.00336489	0.0150326
Q7TP47	Heterogeneous nuclear ribonucleoprotein Q	Syncrip	HNRPQ_RAT	-0.191434	0.0559583	-3.42101	94	0.000924917	0.00514488
Q7TPB1	T-complex protein 1 subunit delta	Cct4	TCPD_RAT	-0.436374	0.0706147	-6.17965	280	2.25989e-09	3.54459e-08
Q80W89	NADH dehydrogenase [ubiquinone] 1 alpha subcomplex subunit 11	Ndufa11	NDUAB_RAT	0.218307	0.0573967	3.80348	65	0.000317675	0.00205563
Q80WA4	RNA-binding protein Nova-1 (Fragment)	Nova1	NOVA1_RAT	-0.34207	0.0794471	-4.30563	66	5.64645e-05	0.000445236
Q8CFD0	Sideroflexin-5	Sfxn5	SFXN5_RAT	0.367979	0.0559424	6.57781	28	3.92309e-07	4.71751e-06
Q8CG45	Aflatoxin B1 aldehyde reductase member 2	Akr7a2	ARK72_RAT	0.320366	0.0759149	4.22007	107	5.13546e-05	0.000411693
Q8K3P7	Histidine triad nucleotide-binding protein 3	Hint3	HINT3_RAT	-0.688885	0.232848	-2.95851	22	0.00725879	0.0280065
Q8K4M9	Oxysterol-binding protein-related protein 1	Osbpl1a	OSBL1_RAT	-0.371482	0.103775	-3.57969	64	0.000662751	0.00396825
Q8R431	Monoglyceride lipase (MGL) (EC 3.1.1.23) (Monoacylglycerol lipase) (MAGL)	Mgll Mgl2	MGLL_RAT	0.262364	0.0629905	4.16513	8	0.00314301	0.014173
Q8VBU2-2	Isoform 2 of Protein NDRG2	Ndrg2	NDRG2_RAT	0.756084	0.184357	4.10119	14	0.00107962	0.0058348
Q8VD52	Pyridoxal phosphate phosphatase	Pdxp	PLPP_RAT	0.286069	0.0936835	3.05357	173	0.00261891	0.0121514
Q8VHU4	Elongator complex protein 1	Ikbkap	ELP1_RAT	2.35016	0.101167	23.2305	32	0	0
Q8VI04	L-asparaginase	Asrgl1	ASGL1_RAT	-1.19858	0.0522892	-22.9221	180	0	0
Q91XT5	Beta,beta-carotene 15,15'-monooxygenase	Bcmo1	BCDO1_RAT	-0.672452	0.198987	-3.37937	9	0.00813507	0.0304117
Q91XU1	Protein quaking	Qki	QKI_RAT	-0.182036	0.07096	-2.56534	62	0.0127406	0.043669
Q91XU8	Phosphatidate cytidylyltransferase 2	Cds2	CDS2_RAT	-0.264705	0.0659317	-4.01483	16	0.00100035	0.00548863
Q91Y78	Ubiquitin carboxyl-terminal hydrolase isozyme L3	Uchl3	UCHL3_RAT	-0.305533	0.122463	-2.49491	83	0.0145812	0.0479285
Q91Y81	Septin-2	2002-09-01	SEPT2_RAT	-0.166861	0.0670549	-2.48843	75	0.0150498	0.0488019
Q91Z79	Liprin-alpha-3	Ppfia3	LIPA3_RAT	-0.343303	0.10473	-3.27797	15	0.00508336	0.0208983
Q91ZN1	Coronin-1A	Coro1a	COR1A_RAT	0.388309	0.0874826	4.4387	92	2.50977e-05	0.000216862
Q920L2	Succinate dehydrogenase [ubiquinone] flavoprotein subunit, mitochondrial	Sdha	DHSA_RAT	0.47849	0.154726	3.0925	154	0.00235696	0.0111882
Q920Q0	Paralemmin-1	Palm	PALM_RAT	-0.203973	0.0744321	-2.7404	34	0.00970675	0.0351049
Q923S8	Pantothenate kinase 4	Pank4	PANK4_RAT	-0.530287	0.0882709	-6.0075	23	3.98464e-06	4.22781e-05
Q924S1	1-acyl-sn-glycerol-3-phosphate acyltransferase delta	Agpat4	PLCD_RAT	-0.437242	0.105104	-4.16008	38	0.000175118	0.00119196
Q925N3	PEX5-related protein	Pex5l	PEX5R_RAT	-0.284496	0.102675	-2.77086	14	0.0150169	0.0488019
Q99068	Alpha-2-macroglobulin receptor-associated protein	Lrpap1	AMRP_RAT	-0.363571	0.0751905	-4.83534	9	0.000927005	0.00514488
Q99JD4	CLIP-associating protein 2	Clasp2	CLAP2_RAT	-0.949927	0.0908311	-10.4582	160	0	0
Q99MC0	Protein phosphatase 1 regulatory subunit 14A	Ppp1r14a	PP14A_RAT	-0.796363	0.20619	-3.86228	34	0.000479667	0.00299636
Q99ML5	Prenylcysteine oxidase	Pcyox1	PCYOX_RAT	-0.345508	0.0898961	-3.84341	52	0.000332092	0.00213932
Q99MS0	SEC14-like protein 2	Sec14l2	S14L2_RAT	0.707978	0.160254	4.41784	103	2.46982e-05	0.000214696
Q99MZ4	Gamma-glutamyltransferase 7	Ggt7	GGT7_RAT	-0.43314	0.0904138	-4.79064	6	0.00302963	0.0138036
Q99N27	Sorting nexin-1	Snx1	SNX1_RAT	0.120423	0.0482856	2.49398	88	0.014501	0.0478299
Q9EPH1	Alpha-1B-glycoprotein	A1bg	A1BG_RAT	-0.378329	0.121284	-3.11936	9	0.0123313	0.0423987
Q9EPH2	MARCKS-related protein	Marcksl1	MRP_RAT	-0.946251	0.057137	-16.5611	14	1.36414e-10	2.43019e-09
Q9EPH8	Polyadenylate-binding protein 1	Pabpc1	PABP1_RAT	-0.168962	0.0517469	-3.26516	206	0.00128116	0.00669825
Q9EQX9	Ubiquitin-conjugating enzyme E2 N	Ube2n	UBE2N_RAT	-1.23145	0.0683941	-18.0052	16	4.80394e-12	9.24277e-11
Q9ES21	Phosphatidylinositide phosphatase SAC1	Sacm1l	SAC1_RAT	-0.356379	0.0709615	-5.02215	34	1.6079e-05	0.000147784
Q9ES40	PRA1 family protein 3	Arl6ip5	PRAF3_RAT	-0.219162	0.0415286	-5.27737	16	7.51326e-05	0.000582883
Q9ESB5	N-terminal EF-hand calcium-binding protein 1 (EF-hand calcium-binding protein 1)	Necab1 Efcbp1 Stip	NECA1_RAT	4.41378	0.0578384	76.3122	11	2.22045e-16	6.67522e-15
Q9ESM2	Hyaluronan and proteoglycan link protein 2	Hapln2	HPLN2_RAT	-0.374073	0.0869662	-4.30136	22	0.000288984	0.00188689
Q9ESR9	ATP-binding cassette sub-family A member 2 (ATP-binding cassette transporter 2) (ATP-binding cassette 2)	Abca2 Abc2	ABCA2_RAT	9.32891	0.0293914	317.403	7	8.88178e-16	2.37341e-14
Q9JHU0	Dihydropyrimidinase-related protein 5	Dpysl5	DPYL5_RAT	-0.252183	0.0670421	-3.76156	528	0.000187746	0.00126597
Q9JHW0	Proteasome subunit beta type-7	Psmb7	PSB7_RAT	-0.695202	0.219169	-3.17199	55	0.00247693	0.0116046
Q9JHW5	Vesicle-associated membrane protein 7	Vamp7	VAMP7_RAT	-0.273413	0.0613245	-4.45847	11	0.000965091	0.00533574
Q9JHY2	Sideroflexin-3	Sfxn3	SFXN3_RAT	0.271482	0.0629016	4.31599	14	0.000711213	0.00415498
Q9JI66-3	Isoform 3 of Electrogenic sodium bicarbonate cotransporter 1	Slc4a4	S4A4_RAT	0.360636	0.0430837	8.37059	16	3.06671e-07	3.75022e-06
Q9JI85	Nucleobindin-2	Nucb2 Nefa	NUCB2_RAT	-5.13071	0.0830493	-61.7791	8	5.23848e-12	9.94621e-11
Q9JIR3	Regulating synaptic membrane exocytosis protein 3	Rims3	RIMS3_RAT	-0.425374	0.112282	-3.78843	5	0.012779	0.0436967
Q9JJ19	Na(+)/H(+) exchange regulatory cofactor NHE-RF1	Slc9a3r1	NHRF1_RAT	-0.39807	0.136188	-2.92295	19	0.00872686	0.0320429
Q9JJW1	Tetraspanin-2	Tspan2	TSN2_RAT	-0.798531	0.124692	-6.40402	12	3.38228e-05	0.000283757
Q9JJW3	Up-regulated during skeletal muscle growth protein 5	Usmg5	USMG5_RAT	0.325397	0.0950263	3.42428	6	0.0140696	0.0469964
Q9JLT0	Myosin-10	Myh10	MYH10_RAT	-0.232491	0.0569905	-4.07947	561	5.16817e-05	0.000412026
Q9QUL6	Vesicle-fusing ATPase	Nsf	NSF_RAT	-0.366159	0.0520947	-7.02872	821	4.38449e-12	8.54976e-11
Q9QVC8	Peptidyl-prolyl cis-trans isomerase FKBP4	Fkbp4	FKBP4_RAT	-1.43547	0.15358	-9.34677	117	8.88178e-16	2.37341e-14
Q9QWN8	Spectrin beta chain, brain 2	Sptbn2	SPTN2_RAT	-1.16386	0.137019	-8.4942	92	3.34843e-13	7.10557e-12
Q9QYC6	Probable G-protein coupled receptor 37	Gpr37	GPR37_RAT	-0.234852	0.0589319	-3.98514	14	0.00135498	0.00695813
Q9QYF3	Unconventional myosin-Va	Myo5a	MYO5A_RAT	-0.382882	0.0591949	-6.46817	172	9.91688e-10	1.60787e-08
Q9QYU4	Thiomorpholine-carboxylate dehydrogenase	Crym	CRYM_RAT	2.82828	0.0963825	29.3443	24	0	0
Q9R0J8	Legumain	Lgmn	LGMN_RAT	0.445507	0.0602177	7.39828	15	2.2249e-06	2.45078e-05
Q9WTP0-2	Isoform L of Band 4.1-like protein 1	Epb41l1	E41L1_RAT	-0.479518	0.135466	-3.53975	81	0.000666821	0.00397613
Q9WU68	Pleckstrin homology domain-containing family B member 1	Plekhb1	PKHB1_RAT	-0.558416	0.195666	-2.85392	13	0.0135548	0.045553
Q9WVC0	Septin-7	2007-09-01	SEPT7_RAT	-0.303625	0.0870008	-3.48992	164	0.000620679	0.00377907
Q9Z0W5	Protein kinase C and casein kinase substrate in neurons protein 1	Pacsin1	PACN1_RAT	-0.237103	0.0760773	-3.11661	282	0.00201828	0.00974039
Q9Z1T4	Connector enhancer of kinase suppressor of ras 2	Cnksr2	CNKR2_RAT	-0.294184	0.0585727	-5.02254	4	0.00737216	0.0283163
Q9Z1Y3	Cadherin-2	Cdh2	CADH2_RAT	-0.440046	0.0658866	-6.67884	8	0.000156078	0.00109083
Q9Z254	PDZ domain-containing protein GIPC1	Gipc1	GIPC1_RAT	-0.295765	0.102871	-2.8751	14	0.012229	0.0423177
Q9Z269	Vesicle-associated membrane protein-associated protein B	Vapb	VAPB_RAT	-0.607207	0.200097	-3.03457	64	0.0034794	0.0154486
Q9Z270	Vesicle-associated membrane protein-associated protein A	Vapa	VAPA_RAT	-0.481877	0.135662	-3.55203	47	0.000881951	0.00497131
Q9Z2F5	C-terminal-binding protein 1	Ctbp1	CTBP1_RAT	-0.318333	0.118367	-2.68937	88	0.00856322	0.0316029
Q9Z2L0	Voltage-dependent anion-selective channel protein 1	Vdac1	VDAC1_RAT	0.111133	0.0353651	3.14244	191	0.00194252	0.00953421

## Sheet: S1C
Supplementary Table S1C: Altered proteins after RA
Protein	Description	Gene Name	Entry Name	Estimate Fold Change	Std. Error	t value	DF	p value	adj. p val
Q9ESR9	ATP-binding cassette sub-family A member 2 (ATP-binding cassette transporter 2) (ATP-binding cassette 2)	Abca2 Abc2	ABCA2_RAT	9.75791	0.023998	406.614	7	0	0
Q6AYZ1	Tubulin alpha-1C chain	Tuba1c	TBA1C_RAT	9.33016	0.283177	32.9482	12	3.87246e-13	7.87036e-12
P08699	Galectin-3	Lgals3	LEG3_RAT	9.12501	0.0941898	96.879	63	0	0
P31721	Complement C1q subcomponent subunit B	C1qb	C1QB_RAT	9.06968	0.0779296	116.383	15	0	0
P05506	NADH-ubiquinone oxidoreductase chain 3	Mtnd3	NU3M_RAT	8.57508	0.0577161	148.574	11	0	0
Q02765	Cathepsin S	Ctss	CATS_RAT	8.54032	0.0624962	136.653	9	4.44089e-16	1.10486e-14
P31722	Complement C1q subcomponent subunit C	C1qc C1qg	C1QC_RAT	8.36274	0.038898	214.991	12	0	0
P55009	Allograft inflammatory factor 1	Aif1	AIF1_RAT	8.17687	0.0428982	190.611	11	0	0
P06238	Alpha-2-macroglobulin	A2m	A2MG_RAT	8.08094	0.0428779	188.464	13	0	0
P63249	cAMP-dependent protein kinase inhibitor alpha	Pkia	IPKA_RAT	7.99989	0.0505606	158.224	6	4.29923e-12	7.95357e-11
P09006	Serine protease inhibitor A3N	Serpina3n	SPA3N_RAT	7.83533	0.151933	51.571	35	0	0
O70513	Galectin-3-binding protein	Lgals3bp	LG3BP_RAT	7.71673	0.148017	52.1341	12	1.77636e-15	4.27214e-14
P07151	Beta-2-microglobulin	B2m	B2MG_RAT	7.45158	0.0812914	91.665	14	0	0
P06300	Proenkephalin-B	Pdyn	PDYN_RAT	6.73822	0.39708	16.9694	8	1.47579e-07	1.63813e-06
Q4KM35	Proteasome subunit beta type-10	Psmb10	PSB10_RAT	6.38264	0.0609268	104.759	12	0	0
Q6AY12	NADH-cytochrome b5 reductase 2	Cyb5r2	NB5R2_RAT	6.34102	0.0622555	101.855	9	4.44089e-15	1.03358e-13
Q68FR2	Bridging integrator 2	Bin2	BIN2_RAT	6.09826	0.144089	42.323	40	0	0
P08932	T-kininogen 2	1 SV	KNT2_RAT	5.19492	0.0969521	53.5823	94	0	0
P07150	Annexin A1	Anxa1	ANXA1_RAT	5.19259	0.398994	13.0142	27	3.79252e-13	7.81801e-12
P08649	Complement C4	C4	CO4_RAT	5.1869	0.0784051	66.155	126	0	0
Q6MG61	Chloride intracellular channel protein 1	Clic1	CLIC1_RAT	4.89648	0.0797022	61.4347	37	0	0
P42930	Heat shock protein beta-1	Hspb1	HSPB1_RAT	4.71321	0.105288	44.765	172	0	0
P49134	Integrin beta-1	Itgb1	ITB1_RAT	4.54598	0.122326	37.163	26	0	0
P05942	Protein S100-A4	S100a4	S10A4_RAT	4.21066	0.557387	7.55429	27	3.98533e-08	4.83263e-07
Q62667	Major vault protein	Mvp	MVP_RAT	3.94067	0.07093	55.5572	152	0	0
Q63532	Cornifin-A (Small proline-rich protein 1A) (SPR1A) (SPRR1)	Sprr1a Spr Sprr1	SPR1A_RAT	3.70969	0.0662567	55.9896	12	6.66134e-16	1.62921e-14
Q4QR85	Methylosome protein 50	Wdr77	MEP50_RAT	3.45634	0.361187	9.56939	24	1.15299e-09	1.6153e-08
P37397	Calponin-3	Cnn3	CNN3_RAT	3.35081	0.170658	19.6347	36	0	0
Q9QYU4	Thiomorpholine-carboxylate dehydrogenase	Crym	CRYM_RAT	3.12705	0.0995827	31.4015	24	0	0
P14669	Annexin A3	Anxa3	ANXA3_RAT	2.93771	0.0742116	39.5856	446	0	0
P10688	1-phosphatidylinositol 4,5-bisphosphate phosphodiesterase delta-1	Plcd1	PLCD1_RAT	2.69052	0.188564	14.2685	45	0	0
Q8VHU4	Elongator complex protein 1	Ikbkap	ELP1_RAT	2.45245	0.0975568	25.1387	32	0	0
P31977	Ezrin	Ezr	EZRI_RAT	2.36563	0.255696	9.25173	8	1.51228e-05	0.000118599
P62752	60S ribosomal protein L23a	Rpl23a	RL23A_RAT	2.34513	0.132272	17.7296	53	0	0
Q4V8E4	Coiled-coil domain-containing protein 104	Ccdc104	CC104_RAT	1.93446	0.200136	9.66572	68	2.15383e-14	4.63878e-13
P49242	40S ribosomal protein S3a	Rps3a	RS3A_RAT	1.73812	0.121764	14.2745	128	0	0
Q6AYC4	Macrophage-capping protein	Capg	CAPG_RAT	1.73548	0.101368	17.1206	101	0	0
P62630	Elongation factor 1-alpha 1	Eef1a1	EF1A1_RAT	1.70144	0.161007	10.5675	166	0	0
P38659	Protein disulfide-isomerase A4	Pdia4	PDIA4_RAT	1.69223	0.0894989	18.9078	52	0	0
P17475	Alpha-1-antiproteinase	Serpina1	A1AT_RAT	1.56968	0.0696187	22.5468	109	0	0
Q66H76	Paxillin	Pxn	PAXI_RAT	1.53788	0.434714	3.53769	6	0.0122531	0.0382711
Q68A21	Transcriptional activator protein Pur-beta	Purb	PURB_RAT	1.52883	0.108709	14.0635	118	0	0
P01026	Complement C3	C3	CO3_RAT	1.39516	0.0675803	20.6444	328	0	0
P55067	Neurocan core protein	Ncan	NCAN_RAT	1.37032	0.0542014	25.2821	144	0	0
Q5U211	Sorting nexin-3	Snx3	SNX3_RAT	1.31358	0.0598224	21.9579	83	0	0
P13635	Ceruloplasmin	Cp	CERU_RAT	1.30225	0.0961612	13.5423	193	0	0
P01048	T-kininogen 1	Map1	KNT1_RAT	1.28424	0.37203	3.45197	29	0.00172912	0.00760708
Q6B345	Protein S100-A11	S100a11	S10AB_RAT	1.26755	0.27811	4.55774	16	0.000322676	0.00181176
Q01066	Calcium/calmodulin-dependent 3',5'-cyclic nucleotide phosphodiesterase 1B	Pde1b	PDE1B_RAT	1.2555	0.141639	8.86409	16	1.43024e-07	1.59987e-06
P31232	Transgelin	Tagln	TAGL_RAT	1.20434	0.145478	8.27855	59	1.85236e-11	3.25971e-10
Q66HD0	Endoplasmin	Hsp90b1	ENPL_RAT	1.20127	0.167478	7.1727	74	4.67731e-10	6.81753e-09
O08618	Phosphoribosyl pyrophosphate synthase-associated protein 2	Prpsap2	KPRB_RAT	1.19215	0.0941114	12.6674	111	0	0
P55051	Fatty acid-binding protein, brain	Fabp7	FABP7_RAT	1.11466	0.106866	10.4305	119	0	0
Q9R0J8	Legumain	Lgmn	LGMN_RAT	1.07088	0.0611812	17.5034	15	2.15743e-11	3.75081e-10
O70196	Prolyl endopeptidase	Prep	PPCE_RAT	1.015	0.133453	7.60567	165	2.04303e-12	3.87907e-11
Q9JI85	Nucleobindin-2 (DNA-binding protein NEFA) (Prepronesfatin) [Cleaved into: Nesfatin-1]	Nucb2 Nefa	NUCB2_RAT	0.984032	0.0918145	10.7176	8	5.0479e-06	4.44154e-05
O54975	Xaa-Pro aminopeptidase 1	Xpnpep1	XPP1_RAT	0.962991	0.0830058	11.6015	196	0	0
O88656	Actin-related protein 2/3 complex subunit 1B	Arpc1b	ARC1B_RAT	0.910654	0.134429	6.77424	8	0.000141497	0.000891619
P11608	ATP synthase protein 8	Mt-atp8	ATP8_RAT	0.902064	0.128624	7.01317	8	0.000111168	0.000706677
P62919	60S ribosomal protein L8	Rpl8	RL8_RAT	0.885599	0.191621	4.62162	67	1.78534e-05	0.000133484
P50442	Glycine amidinotransferase, mitochondrial	Gatm	GATM_RAT	0.883597	0.0986427	8.95756	16	1.24187e-07	1.41104e-06
A8WCF8	Tumor protein p63-regulated gene 1-like protein	Tprg1l	TPRGL_RAT	0.868076	0.300337	2.89034	37	0.00640329	0.0225365
P02696	Retinol-binding protein 1	Rbp1	RET1_RAT	0.849405	0.143292	5.92778	4	0.00405857	0.0152117
Q66H80	Coatomer subunit delta	Arcn1	COPD_RAT	0.83123	0.171414	4.84925	69	7.377e-06	6.36466e-05
Q75WE7	von Willebrand factor A domain-containing protein 5A	Vwa5a	VWA5A_RAT	0.826101	0.180501	4.57672	7	0.00255369	0.0104985
P20059	Hemopexin	Hpx	HEMO_RAT	0.825283	0.0859193	9.60533	180	0	0
O35763	Moesin	Msn	MOES_RAT	0.815856	0.282093	2.89215	35	0.00653751	0.0228417
Q6TXG9	Swi5-dependent recombination DNA repair protein 1 homolog (Liver regeneration-related protein LRRGT00030) (Meiosis protein 5 homolog)	Sfr1 Mei5 Meir5	SFR1_RAT	0.809045	0.161913	4.99679	4	0.00750749	0.0255503
P08011	Microsomal glutathione S-transferase 1	Mgst1	MGST1_RAT	0.769451	0.14277	5.38943	9	0.000439038	0.00237278
Q6AYN4	Phytanoyl-CoA hydroxylase-interacting protein-like	Phyhipl	PHIPL_RAT	0.748212	0.175379	4.26625	55	7.8911e-05	0.000519948
P00787	Cathepsin B	Ctsb	CATB_RAT	0.739659	0.160921	4.59642	185	7.94189e-06	6.78116e-05
Q63798	Proteasome activator complex subunit 2	Psme2	PSME2_RAT	0.738184	0.211166	3.49575	10	0.00576733	0.0205997
P48199	C-reactive protein	Crp	CRP_RAT	0.737846	0.110073	6.70323	28	2.82026e-07	2.94901e-06
P62912	60S ribosomal protein L32	Rpl32	RL32_RAT	0.734673	0.0928813	7.90981	16	6.42223e-07	6.48061e-06
P62961	Nuclease-sensitive element-binding protein 1	Ybx1	YBOX1_RAT	0.727713	0.149748	4.85959	11	0.000503	0.00262982
P11980-2	Isoform M2 of Pyruvate kinase isozymes M1/M2	Pkm2	KPYM_RAT	0.725554	0.0787455	9.21391	31	2.18123e-10	3.38443e-09
Q794E4	Heterogeneous nuclear ribonucleoprotein F	Hnrnpf	HNRPF_RAT	0.712441	0.183527	3.88193	42	0.000360093	0.00196824
Q62812	Myosin-9	Myh9	MYH9_RAT	0.676796	0.11526	5.87192	98	5.89832e-08	7.03411e-07
P62832	60S ribosomal protein L23	Rpl23	RL23_RAT	0.666331	0.0489205	13.6207	16	3.21638e-10	4.73595e-09
Q63424	Solute carrier family 15 member 2	Slc15a2	S15A2_RAT	0.659395	0.104875	6.28745	8	0.000235958	0.00138975
Q5HZY0	UBX domain-containing protein 4	Ubxn4	UBXN4_RAT	0.647442	0.0896165	7.22459	5	0.000792465	0.00394319
P21533	60S ribosomal protein L6	Rpl6	RL6_RAT	0.636567	0.123234	5.16552	24	2.73449e-05	0.000198285
Q63797	Proteasome activator complex subunit 1	Psme1	PSME1_RAT	0.630844	0.100714	6.26372	168	3.04044e-09	4.17843e-08
Q91ZN1	Coronin-1A	Coro1a	COR1A_RAT	0.625695	0.0957757	6.53292	92	3.51064e-09	4.77911e-08
P53987	Monocarboxylate transporter 1	Slc16a1	MOT1_RAT	0.619967	0.109177	5.67856	8	0.000465768	0.00248927
Q9EPH2	MARCKS-related protein	Marcksl1	MRP_RAT	0.618614	0.0659761	9.37634	14	2.06154e-07	2.25364e-06
P14562	Lysosome-associated membrane glycoprotein 1	Lamp1	LAMP1_RAT	0.613925	0.114327	5.36991	45	2.66028e-06	2.41433e-05
Q5XIU5	Proteasome inhibitor PI31 subunit	Psmf1	PSMF1_RAT	0.609748	0.0800311	7.61888	13	3.80007e-06	3.4059e-05
P61314	60S ribosomal protein L15	Rpl15	RL15_RAT	0.605327	0.128533	4.70952	56	1.67835e-05	0.000128141
P62275	40S ribosomal protein S29	Rps29	RS29_RAT	0.600409	0.117457	5.11172	37	9.9831e-06	8.27909e-05
P97608	5-oxoprolinase	Oplah	OPLA_RAT	0.596871	0.110797	5.38706	22	2.07462e-05	0.000154313
P63245	Guanine nucleotide-binding protein subunit beta-2-like 1	Gnb2l1	GBLP_RAT	0.590161	0.15392	3.8342	110	0.000210341	0.00126997
P62845	40S ribosomal protein S15	Rps15	RS15_RAT	0.589499	0.097904	6.0212	6	0.000946844	0.00451095
P04897	Guanine nucleotide-binding protein G(i) subunit alpha-2	Gnai2	GNAI2_RAT	0.586279	0.212971	2.75285	65	0.00765008	0.0258526
Q6P686	Osteoclast-stimulating factor 1	Ostf1	OSTF1_RAT	0.583981	0.215902	2.70483	53	0.00916875	0.0298856
P14841	Cystatin-C	Cst3	CYTC_RAT	0.583482	0.0365278	15.9737	43	0	0
Q5BK07	Coiled-coil domain-containing protein 43	Ccdc43	CCD43_RAT	0.574413	0.166662	3.44658	8	0.00873869	0.0287898
P23358	60S ribosomal protein L12	Rpl12	RL12_RAT	0.566212	0.0824221	6.86966	125	2.69826e-10	4.01402e-09
P62963	Profilin-1	Pfn1	PROF1_RAT	0.564119	0.150959	3.73691	134	0.000274813	0.00159259
P61751	ADP-ribosylation factor 4	Arf4	ARF4_RAT	0.558429	0.113037	4.94022	9	0.000802001	0.00397693
Q6PDU1	Serine/arginine-rich splicing factor 2	Srsf2	SRSF2_RAT	0.555939	0.0801169	6.93909	30	1.04623e-07	1.19818e-06
P62907	60S ribosomal protein L10a	Rpl10a	RL10A_RAT	0.555848	0.120876	4.5985	52	2.7571e-05	0.000198925
Q5M9I5	Cytochrome b-c1 complex subunit 6, mitochondrial	Uqcrh	QCR6_RAT	0.555396	0.0517206	10.7384	15	1.9419e-08	2.41566e-07
P35427	60S ribosomal protein L13a	Rpl13a	RL13A_RAT	0.550704	0.0924029	5.95981	36	7.86402e-07	7.77246e-06
P29314	40S ribosomal protein S9	Rps9	RS9_RAT	0.550133	0.083827	6.56272	86	3.80571e-09	5.13237e-08
P62268	40S ribosomal protein S23	Rps23	RS23_RAT	0.54809	0.154999	3.53608	46	0.000939281	0.00450293
P36972	Adenine phosphoribosyltransferase	Aprt	APT_RAT	0.54555	0.0991666	5.50135	107	2.59441e-07	2.77314e-06
P50878	60S ribosomal protein L4	Rpl4	RL4_RAT	0.544091	0.107122	5.07919	55	4.66801e-06	4.13248e-05
P11240	Cytochrome c oxidase subunit 5A, mitochondrial	Cox5a	COX5A_RAT	0.542038	0.190684	2.8426	104	0.00538687	0.0194331
P31596	Excitatory amino acid transporter 2	Slc1a2	EAA2_RAT	0.536026	0.168869	3.17421	41	0.00284867	0.0115467
Q6RUV5	Ras-related C3 botulinum toxin substrate 1	Rac1	RAC1_RAT	0.534971	0.165982	3.22307	67	0.00196008	0.00838511
P17074	40S ribosomal protein S19	Rps19	RS19_RAT	0.53228	0.077791	6.84244	88	9.94639e-10	1.40712e-08
Q6J1Y9	Ubiquitin carboxyl-terminal hydrolase 19	Usp19	UBP19_RAT	0.524026	0.140831	3.72095	5	0.0136987	0.0416151
P30009	Myristoylated alanine-rich C-kinase substrate	Marcks	MARCS_RAT	0.521628	0.188441	2.76813	111	0.00660814	0.0229772
P62864	40S ribosomal protein S30	Fau	RS30_RAT	0.520026	0.0433042	12.0087	16	2.03603e-09	2.82499e-08
P18445	60S ribosomal protein L27a	Rpl27a	RL27A_RAT	0.518903	0.121101	4.28486	30	0.000173615	0.00106155
P29457	Serpin H1	Serpinh1	SERPH_RAT	0.516286	0.115943	4.45292	7	0.00296119	0.0118038
Q4AEF8	Coatomer subunit gamma-1	Copg1	COPG1_RAT	0.516007	0.133802	3.85651	41	0.000398372	0.00216109
P57113	Maleylacetoacetate isomerase	Gstz1	MAAI_RAT	0.50698	0.0560315	9.04812	14	3.1771e-07	3.29824e-06
P0C0K7	Ephrin type-B receptor 6	Ephb6	EPHB6_RAT	0.505886	0.163438	3.09528	29	0.00432946	0.0161016
P63324	40S ribosomal protein S12	Rps12	RS12_RAT	0.497587	0.0786034	6.33034	111	5.33228e-09	7.05915e-08
Q9WU49	Calcium-regulated heat stable protein 1	Carhsp1	CHSP1_RAT	0.491961	0.16279	3.02206	40	0.00436468	0.0161908
P60711	Actin, cytoplasmic 1	Actb	ACTB_RAT	0.490049	0.144648	3.38786	40	0.00159284	0.00713812
Q6P7P5	Basic leucine zipper and W2 domain-containing protein 1	Bzw1	BZW1_RAT	0.48964	0.120596	4.06017	16	0.000909468	0.0044039
P05765	40S ribosomal protein S21	Rps21	RS21_RAT	0.488614	0.0961014	5.08436	22	4.29601e-05	0.000300929
P17078	60S ribosomal protein L35	Rpl35	RL35_RAT	0.485235	0.123281	3.936	20	0.000817069	0.004024
Q63416	Inter-alpha-trypsin inhibitor heavy chain H3	Itih3	ITIH3_RAT	0.48406	0.110547	4.37879	250	1.7558e-05	0.000133348
Q497B0	Omega-amidase NIT2	Nit2	NIT2_RAT	0.478638	0.0948626	5.04559	93	2.23232e-06	2.07822e-05
P62168	Neuronal calcium sensor 1	Ncs1	NCS1_RAT	0.47794	0.134484	3.55389	5	0.01632	0.0484562
P62890	60S ribosomal protein L30	Rpl30	RL30_RAT	0.47724	0.0586385	8.13868	40	5.13252e-10	7.40622e-09
P63312	Thymosin beta-10	Tmsb10	TYB10_RAT	0.475676	0.11054	4.30321	43	9.5348e-05	0.000619762
P37361	Metallothionein-3	Mt3	MT3_RAT	0.47538	0.162224	2.9304	20	0.0082724	0.0274415
P19944	60S acidic ribosomal protein P1	Rplp1	RLA1_RAT	0.473763	0.139689	3.39157	35	0.00173753	0.00762085
P12001	60S ribosomal protein L18	Rpl18	RL18_RAT	0.472922	0.0620914	7.61655	82	3.99587e-11	6.62763e-10
P63025	Vesicle-associated membrane protein 3	Vamp3	VAMP3_RAT	0.467409	0.0645973	7.23573	7	0.00017204	0.0010564
P07943	Aldose reductase	Akr1b1	ALDR_RAT	0.467174	0.0788	5.9286	341	7.48749e-09	9.56146e-08
Q9WVS2	Probable tRNA threonylcarbamoyladenosine biosynthesis protein Osgep (Fragment)	Osgep	OSGEP_RAT	0.466668	0.0954725	4.88799	7	0.00177733	0.00772496
P14659	Heat shock-related 70 kDa protein 2	Hspa2	HSP72_RAT	0.464008	0.126339	3.67273	125	0.000354323	0.00194406
P19511	ATP synthase subunit b, mitochondrial	Atp5f1	AT5F1_RAT	0.462031	0.10793	4.28086	42	0.000105634	0.000674469
P60868	40S ribosomal protein S20	Rps20	RS20_RAT	0.461693	0.0972936	4.74536	84	8.44651e-06	7.08623e-05
P62853	40S ribosomal protein S25	Rps25	RS25_RAT	0.461078	0.0863575	5.33918	10	0.000328629	0.00183803
P05426	60S ribosomal protein L7	Rpl7	RL7_RAT	0.460696	0.0804426	5.72702	146	5.62623e-08	6.76554e-07
B2RYI0	WD repeat-containing protein 91	Wdr91	WDR91_RAT	0.460466	0.130368	3.53204	8	0.007709	0.0259431
Q4FZY0	EF-hand domain-containing protein D2	Efhd2	EFHD2_RAT	0.456587	0.112631	4.05383	192	7.31615e-05	0.000488759
P41498-2	Isoform 2 of Low molecular weight phosphotyrosine protein phosphatase	Acp1	PPAC_RAT	0.455458	0.0644623	7.0655	8	0.000105534	0.000674469
P41123	60S ribosomal protein L13	Rpl13	RL13_RAT	0.452552	0.0988412	4.57858	96	1.40352e-05	0.000111893
Q78ZR5	Homeodomain-only protein	Hopx	HOP_RAT	0.452059	0.064664	6.99089	9	6.3887e-05	0.000430789
P38652	Phosphoglucomutase-1	Pgm1	PGM1_RAT	0.451486	0.095614	4.72196	392	3.25787e-06	2.93819e-05
Q641Y2	NADH dehydrogenase [ubiquinone] iron-sulfur protein 2, mitochondrial	Ndufs2	NDUS2_RAT	0.451418	0.107635	4.19395	55	0.000100531	0.00064762
Q5XIM5	Protein CDV3 homolog	Cdv3	CDV3_RAT	0.450073	0.0614818	7.32042	36	1.25282e-08	1.57201e-07
P62250	40S ribosomal protein S16	Rps16	RS16_RAT	0.449819	0.080053	5.61901	68	3.88561e-07	3.94854e-06
D3ZAF6	ATP synthase subunit f, mitochondrial	Atp5j2	ATPK_RAT	0.445453	0.0691966	6.4375	15	1.1184e-05	9.16957e-05
P04550	Parathymosin	Ptms	PTMS_RAT	0.44377	0.0945837	4.69182	15	0.000289351	0.00165688
P62718	60S ribosomal protein L18a	Rpl18a	RL18A_RAT	0.440576	0.0801549	5.49656	67	6.49988e-07	6.51342e-06
Q8CGU6	Nicastrin	Ncstn	NICA_RAT	0.439318	0.148659	2.95521	13	0.0111597	0.0352372
P02650	Apolipoprotein E	Apoe	APOE_RAT	0.437944	0.0877761	4.98933	183	1.4029e-06	1.32313e-05
Q99MS0	SEC14-like protein 2	Sec14l2	S14L2_RAT	0.43739	0.151642	2.88436	103	0.00477668	0.0174943
P29315	Ribonuclease inhibitor	Rnh1	RINI_RAT	0.436719	0.067314	6.4878	193	7.15087e-10	1.02165e-08
P62856	40S ribosomal protein S26	Rps26	RS26_RAT	0.43403	0.0863435	5.02679	36	1.38428e-05	0.000110973
P85973	Purine nucleoside phosphorylase	Pnp	PNPH_RAT	0.432617	0.094334	4.58601	190	8.18194e-06	6.94503e-05
P47198	60S ribosomal protein L22	Rpl22	RL22_RAT	0.421901	0.117849	3.58002	10	0.00501156	0.0182158
P62076	Mitochondrial import inner membrane translocase subunit Tim13	Timm13	TIM13_RAT	0.421815	0.0993091	4.2475	7	0.00380487	0.0143729
Q4V7C7	Actin-related protein 3	Actr3	ARP3_RAT	0.421244	0.111603	3.77449	119	0.000251546	0.00147553
P04644	40S ribosomal protein S17	Rps17	RS17_RAT	0.419772	0.0790106	5.31285	41	4.07907e-06	3.63339e-05
P00564	Creatine kinase M-type	Ckm	KCRM_RAT	0.419654	0.0702119	5.97696	32	1.1603e-06	1.10152e-05
P17077	60S ribosomal protein L9	Rpl9	RL9_RAT	0.418723	0.139775	2.99569	81	0.00363236	0.0139032
P19643	Amine oxidase [flavin-containing] B	Maob	AOFB_RAT	0.417706	0.108996	3.8323	13	0.00207608	0.00878527
P13383	Nucleolin	Ncl	NUCL_RAT	0.416552	0.0816689	5.10049	192	8.09813e-07	7.94939e-06
P62902	60S ribosomal protein L31	Rpl31	RL31_RAT	0.410127	0.11794	3.47742	49	0.00107127	0.00505149
P62425	60S ribosomal protein L7a	Rpl7a	RL7A_RAT	0.40816	0.105321	3.8754	52	0.000300013	0.00171114
P20280	60S ribosomal protein L21	Rpl21	RL21_RAT	0.407884	0.102009	3.99851	16	0.00103527	0.004898
P62271	40S ribosomal protein S18	Rps18	RS18_RAT	0.406442	0.111993	3.62917	56	0.00061649	0.00313237
Q711G3	Isoamyl acetate-hydrolyzing esterase 1 homolog	Iah1	IAH1_RAT	0.405535	0.144507	2.80633	63	0.00665917	0.023099
Q9JJW3	Up-regulated during skeletal muscle growth protein 5	Usmg5	USMG5_RAT	0.404482	0.106167	3.80986	6	0.00886505	0.0291395
P62246	40S ribosomal protein S15a	Rps15a	RS15A_RAT	0.404047	0.132191	3.05654	67	0.00321432	0.0125698
P11250	60S ribosomal protein L34	Rpl34	RL34_RAT	0.402775	0.0603818	6.67048	13	1.53879e-05	0.000120026
P04785	Protein disulfide-isomerase	P4hb	PDIA1_RAT	0.399671	0.0910806	4.3881	296	1.59228e-05	0.000123466
O88794	Pyridoxine-5'-phosphate oxidase	Pnpo	PNPO_RAT	0.399393	0.149276	2.67553	76	0.00913319	0.0298848
P35434	ATP synthase subunit delta, mitochondrial	Atp5d	ATPD_RAT	0.397694	0.0799171	4.97633	42	1.14957e-05	9.37188e-05
P62703	40S ribosomal protein S4, X isoform	Rps4x	RS4X_RAT	0.397603	0.0815739	4.87415	158	2.63834e-06	2.40958e-05
B0BNA7	Eukaryotic translation initiation factor 3 subunit I	Eif3i	EIF3I_RAT	0.395001	0.108285	3.6478	21	0.00150328	0.00677887
P24049	60S ribosomal protein L17	Rpl17	RL17_RAT	0.394368	0.129393	3.04783	45	0.00385037	0.0145068
P62634	Cellular nucleic acid-binding protein	Cnbp	CNBP_RAT	0.393901	0.0884351	4.45413	7	0.0029569	0.0118038
P55053	Fatty acid-binding protein, epidermal	Fabp5	FABP5_RAT	0.393049	0.0930546	4.22386	204	3.61797e-05	0.00025467
O35078	D-amino-acid oxidase	Dao	OXDA_RAT	0.391216	0.112011	3.49264	17	0.00278816	0.0113333
P19132	Ferritin heavy chain	Fth1	FRIH_RAT	0.389277	0.130096	2.99223	91	0.00356424	0.0137152
P07153	Dolichyl-diphosphooligosaccharide--protein glycosyltransferase subunit 1	Rpn1	RPN1_RAT	0.387693	0.0665398	5.82648	88	9.11966e-08	1.06126e-06
P62282	40S ribosomal protein S11	Rps11	RS11_RAT	0.387077	0.0996852	3.88299	49	0.000309003	0.00175548
P14942	Glutathione S-transferase alpha-4	Gsta4	GSTA4_RAT	0.380301	0.117848	3.22704	72	0.00188355	0.00813763
Q6P7R8	Estradiol 17-beta-dehydrogenase 12	Hsd17b12	DHB12_RAT	0.374246	0.0719181	5.20379	4	0.00649924	0.0228185
P35571	Glycerol-3-phosphate dehydrogenase, mitochondrial	Gpd2	GPDM_RAT	0.373647	0.106053	3.52323	6	0.0124697	0.0388633
Q8CFD0	Sideroflexin-5	Sfxn5	SFXN5_RAT	0.371293	0.0523293	7.09532	28	1.01614e-07	1.17303e-06
P62755	40S ribosomal protein S6	Rps6	RS6_RAT	0.370962	0.115236	3.21915	32	0.00294484	0.0118038
Q8VHK7	Hepatoma-derived growth factor	Hdgf	HDGF_RAT	0.370206	0.131597	2.81318	24	0.00962968	0.0310864
P15650	Long-chain specific acyl-CoA dehydrogenase, mitochondrial	Acadl	ACADL_RAT	0.367534	0.0979264	3.75316	214	0.000224943	0.00133577
P61805	Dolichyl-diphosphooligosaccharide--protein glycosyltransferase subunit DAD1	Dad1	DAD1_RAT	0.366811	0.101823	3.60245	23	0.00150102	0.00677887
P27952	40S ribosomal protein S2	Rps2	RS2_RAT	0.363897	0.108357	3.3583	84	0.00118058	0.0054954
P62243	40S ribosomal protein S8	Rps8	RS8_RAT	0.361525	0.051184	7.06324	113	1.4132e-10	2.24094e-09
Q6PDV7	60S ribosomal protein L10	Rpl10	RL10_RAT	0.359805	0.0945312	3.80621	59	0.000337922	0.00187931
Q99MZ8	LIM and SH3 domain protein 1	Lasp1	LASP1_RAT	0.359223	0.0636321	5.64531	139	8.93519e-08	1.05142e-06
Q9JI66-3	Isoform 3 of Electrogenic sodium bicarbonate cotransporter 1	Slc4a4	S4A4_RAT	0.354274	0.0460584	7.69184	16	9.19643e-07	8.96652e-06
P19527	Neurofilament light polypeptide	Nefl	NFL_RAT	0.352282	0.0594066	5.93001	410	6.43939e-09	8.3712e-08
P61354	60S ribosomal protein L27	Rpl27	RL27_RAT	0.35211	0.0735615	4.78661	38	2.57986e-05	0.000188971
Q5BJP3	Ubiquitin-fold modifier 1	Ufm1	UFM1_RAT	0.351698	0.133983	2.62494	55	0.0111986	0.0352829
Q9WUH4	Four and a half LIM domains protein 1	Fhl1	FHL1_RAT	0.351657	0.0714169	4.924	5	0.00438229	0.0162145
Q68FX7	THO complex subunit 5 homolog	Thoc5	THOC5_RAT	0.351485	0.0690454	5.09063	3	0.0146517	0.0439552
P97874	Cyclin-G-associated kinase	Gak	GAK_RAT	0.351243	0.103592	3.39064	23	0.00251488	0.0104281
Q9Z0W7	Chloride intracellular channel protein 4	Clic4	CLIC4_RAT	0.349373	0.133145	2.624	219	0.00930175	0.0302132
Q9WVA1	Mitochondrial import inner membrane translocase subunit Tim8 A	Timm8a	TIM8A_RAT	0.348835	0.0871726	4.00166	19	0.000763295	0.00381119
P38983	40S ribosomal protein SA	Rpsa	RSSA_RAT	0.348091	0.0461643	7.54026	85	4.72222e-11	7.65637e-10
Q5U2N0	CTP synthase 2	Ctps2	PYRG2_RAT	0.343083	0.057159	6.00226	7	0.000541036	0.00279826
Q02293	Protein farnesyltransferase subunit beta	Fntb	FNTB_RAT	0.342986	0.126271	2.71627	22	0.0126094	0.0392141
P24268	Cathepsin D	Ctsd	CATD_RAT	0.341724	0.0687752	4.96871	145	1.87345e-06	1.75545e-05
P30835	6-phosphofructokinase, liver type	Pfkl	K6PL_RAT	0.341605	0.113426	3.01169	107	0.00324207	0.0126441
P52555	Endoplasmic reticulum resident protein 29	Erp29	ERP29_RAT	0.337607	0.0531033	6.35755	66	2.2093e-08	2.72481e-07
Q09073	ADP/ATP translocase 2	Slc25a5	ADT2_RAT	0.334701	0.0715701	4.67655	110	8.34122e-06	7.03882e-05
Q5XIE0	Acidic leucine-rich nuclear phosphoprotein 32 family member E	Anp32e	AN32E_RAT	0.334237	0.0895467	3.73255	6	0.00970746	0.0312676
P17164	Tissue alpha-L-fucosidase	Fuca1	FUCO_RAT	0.334215	0.1057	3.16192	14	0.00692553	0.0237376
Q9EQX9	Ubiquitin-conjugating enzyme E2 N	Ube2n	UBE2N_RAT	0.329974	0.0731164	4.51299	16	0.000353905	0.00194406
Q06647	ATP synthase subunit O, mitochondrial	Atp5o	ATPO_RAT	0.321836	0.106038	3.03509	42	0.00411657	0.0153891
P62138	Serine/threonine-protein phosphatase PP1-alpha catalytic subunit	Ppp1ca	PP1A_RAT	0.31971	0.127505	2.50743	38	0.0165537	0.0490494
P24050	40S ribosomal protein S5	Rps5	RS5_RAT	0.319284	0.109991	2.90283	49	0.00552928	0.0197984
P97852	Peroxisomal multifunctional enzyme type 2	Hsd17b4	DHB4_RAT	0.315654	0.0896369	3.52148	118	0.000611027	0.00311559
P49911	Acidic leucine-rich nuclear phosphoprotein 32 family member A	Anp32a	AN32A_RAT	0.312718	0.0966683	3.23496	30	0.00295904	0.0118038
P84903	Stromal interaction molecule 1	Stim1	STIM1_RAT	0.311325	0.101213	3.07592	9	0.0132268	0.040609
Q63081	Protein disulfide-isomerase A6	Pdia6	PDIA6_RAT	0.311075	0.0992792	3.13333	152	0.00207424	0.00878527
P62859	40S ribosomal protein S28	Rps28	RS28_RAT	0.306852	0.0552803	5.55085	16	4.38746e-05	0.000305611
P31044	Phosphatidylethanolamine-binding protein 1	Pebp1	PEBP1_RAT	0.303691	0.111595	2.72136	228	0.0070032	0.023947
Q5RJR2	Twinfilin-1	Twf1	TWF1_RAT	0.301648	0.0909124	3.31801	119	0.00120316	0.0055825
P02401	60S acidic ribosomal protein P2	Rplp2	RLA2_RAT	0.299591	0.0375747	7.97321	65	3.25673e-11	5.46449e-10
Q5I0D7	Xaa-Pro dipeptidase	Pepd	PEPD_RAT	0.297568	0.0723343	4.11379	132	6.80802e-05	0.000456929
Q8VIF7	Selenium-binding protein 1	Selenbp1	SBP1_RAT	0.296187	0.109108	2.71463	31	0.0107424	0.0343708
P24368	Peptidyl-prolyl cis-trans isomerase B	Ppib	PPIB_RAT	0.295793	0.0960801	3.07861	99	0.00269104	0.0110005
Q64611	Cysteine sulfinic acid decarboxylase	Csad	CSAD_RAT	0.294873	0.102959	2.86399	37	0.00685388	0.0236042
P06302	Prothymosin alpha	Ptma	PTMA_RAT	0.292812	0.0915364	3.19885	15	0.00597786	0.0211982
P05197	Elongation factor 2	Eef2	EF2_RAT	0.290856	0.074294	3.91493	650	9.99761e-05	0.00064693
P32551	Cytochrome b-c1 complex subunit 2, mitochondrial	Uqcrc2	QCR2_RAT	0.288616	0.0588701	4.90259	151	2.4172e-06	2.22167e-05
Q05962	ADP/ATP translocase 1	Slc25a4	ADT1_RAT	0.28469	0.0693642	4.10428	87	9.11643e-05	0.00059525
P18418	Calreticulin	Calr	CALR_RAT	0.284364	0.0934574	3.04271	314	0.00254253	0.0104825
Q80W89	NADH dehydrogenase [ubiquinone] 1 alpha subcomplex subunit 11	Ndufa11	NDUAB_RAT	0.284089	0.0613049	4.63403	65	1.77554e-05	0.000133443
Q6AXU6	Hematological and neurological expressed 1 protein	Hn1	HN1_RAT	0.278734	0.0856174	3.25558	12	0.00688483	0.0236543
Q924S1	1-acyl-sn-glycerol-3-phosphate acyltransferase delta	Agpat4	PLCD_RAT	0.278597	0.107668	2.58755	38	0.0136157	0.0415379
Q5XHY5	Threonine--tRNA ligase, cytoplasmic	Tars	SYTC_RAT	0.277482	0.0879933	3.15344	105	0.0021043	0.00887867
B0BNG0	Tetratricopeptide repeat protein 35	Ttc35	TTC35_RAT	0.27594	0.0451573	6.11062	16	1.50401e-05	0.000118599
Q6AY97	Coiled-coil domain-containing protein 91	Ccdc91	CCD91_RAT	0.275659	0.0655661	4.20429	11	0.00147489	0.00669267
P0C5H9	Mesencephalic astrocyte-derived neurotrophic factor	Manf	MANF_RAT	0.26838	0.0915455	2.93166	24	0.00729562	0.0248879
P08081-2	Isoform Non-brain of Clathrin light chain A	Clta	CLCA_RAT	0.259314	0.0724114	3.58112	16	0.00249684	0.0103831
P15999	ATP synthase subunit alpha, mitochondrial	Atp5a1	ATPA_RAT	0.258166	0.0702781	3.67349	516	0.000264246	0.00153753
Q04631	Protein farnesyltransferase/geranylgeranyltransferase type-1 subunit alpha	Fnta	FNTA_RAT	0.257333	0.0758815	3.39125	118	0.000947205	0.00451095
A0JPM9	Eukaryotic translation initiation factor 3 subunit J	Eif3j	EIF3J_RAT	0.257316	0.0819548	3.13974	42	0.00309214	0.0122246
P62909	40S ribosomal protein S3	Rps3	RS3_RAT	0.255654	0.0462585	5.52664	226	8.96224e-08	1.05142e-06
P11884	Aldehyde dehydrogenase, mitochondrial	Aldh2	ALDH2_RAT	0.253649	0.0906713	2.79746	328	0.00545482	0.0195894
P62966	Cellular retinoic acid-binding protein 1	Crabp1	RABP1_RAT	0.253467	0.0874767	2.89754	53	0.00545733	0.0195894
Q562C6	Leucine zipper transcription factor-like protein 1	Lztfl1	LZTL1_RAT	0.251588	0.0766278	3.28325	70	0.00160356	0.00716387
Q3KRE8	Tubulin beta-2B chain	Tubb2b	TBB2B_RAT	0.247996	0.0769065	3.22464	16	0.00529616	0.0191538
P47728	Calretinin	Calb2	CALB2_RAT	0.243311	0.0758023	3.20981	480	0.00141722	0.00647166
P12847	Myosin-3	Myh3	MYH3_RAT	0.242661	0.0397871	6.09899	5	0.00171556	0.00759373
Q5RKI0	WD repeat-containing protein 1	Wdr1	WDR1_RAT	0.238741	0.0757721	3.15078	496	0.00172671	0.00760708
Q63259	Receptor-type tyrosine-protein phosphatase-like N	Ptprn	PTPRN_RAT	0.238196	0.0614574	3.87579	5	0.0116916	0.0365965
P18421	Proteasome subunit beta type-1	Psmb1	PSB1_RAT	0.234938	0.0884512	2.65613	92	0.00931731	0.0302132
P67779	Prohibitin	Phb	PHB_RAT	0.234215	0.0506317	4.62585	57	2.19227e-05	0.0001614
Q80Z29	Nicotinamide phosphoribosyltransferase	Nampt	NAMPT_RAT	0.230225	0.0676656	3.40239	14	0.0042924	0.016005
P81155	Voltage-dependent anion-selective channel protein 2	Vdac2	VDAC2_RAT	0.225336	0.0738242	3.05233	169	0.00263805	0.0108145
Q6J4I0	Protein phosphatase 1 regulatory subunit 1B	Ppp1r1b	PPR1B_RAT	0.223413	0.0613544	3.64136	15	0.0024122	0.0100601
Q5XI32	F-actin-capping protein subunit beta	Capzb	CAPZB_RAT	0.221925	0.0867214	2.55906	184	0.0112999	0.0354473
Q63270	Cytoplasmic aconitate hydratase	Aco1	ACOC_RAT	0.216285	0.0877084	2.46595	191	0.014547	0.0438234
O89049	Thioredoxin reductase 1, cytoplasmic	Txnrd1	TRXR1_RAT	0.214159	0.0872561	2.45438	143	0.0153137	0.0456562
P10888	Cytochrome c oxidase subunit 4 isoform 1, mitochondrial	Cox4i1	COX41_RAT	0.21398	0.0714578	2.9945	122	0.00332927	0.0129492
Q4G061	Eukaryotic translation initiation factor 3 subunit B	Eif3b	EIF3B_RAT	0.211349	0.0701977	3.01077	121	0.00317261	0.0124743
Q62940	E3 ubiquitin-protein ligase NEDD4	Nedd4	NEDD4_RAT	0.204288	0.0638953	3.19723	83	0.00196408	0.00838511
P15178	Aspartate--tRNA ligase, cytoplasmic	Dars	SYDC_RAT	0.192987	0.049328	3.91232	103	0.000164189	0.00101685
P62775	Myotrophin	Mtpn	MTPN_RAT	0.192011	0.0616727	3.11339	16	0.00668953	0.0231444
P13697	NADP-dependent malic enzyme	Me1	MAOX_RAT	0.189072	0.060372	3.13179	271	0.00192776	0.00827906
F1LP90	Misshapen-like kinase 1	Mink1	MINK1_RAT	0.187735	0.0616458	3.04538	16	0.00771282	0.0259431
Q66HF1	NADH-ubiquinone oxidoreductase 75 kDa subunit, mitochondrial	Ndufs1	NDUS1_RAT	0.185273	0.0723648	2.56026	182	0.0112713	0.0354347
P30349	Leukotriene A-4 hydrolase	Lta4h	LKHA4_RAT	0.184698	0.0520001	3.55189	251	0.000456689	0.00245896
Q6AYT3	tRNA-splicing ligase RtcB homolog	2 SV	RTCB_RAT	0.182378	0.0570181	3.19861	66	0.00212228	0.00892844
P52296	Importin subunit beta-1	Kpnb1	IMB1_RAT	0.17266	0.0574822	3.00371	220	0.00297591	0.0118299
Q9Z2L0	Voltage-dependent anion-selective channel protein 1	Vdac1	VDAC1_RAT	0.169949	0.0376223	4.51724	191	1.09555e-05	9.03359e-05
P63331	Serine/threonine-protein phosphatase 2A catalytic subunit alpha isoform	Ppp2ca	PP2AA_RAT	0.164478	0.0500819	3.28419	16	0.00467237	0.0171996
Q9QXQ0	Alpha-actinin-4	Actn4	ACTN4_RAT	0.163314	0.0556369	2.93535	374	0.0035375	0.0136487
Q5U300	Ubiquitin-like modifier-activating enzyme 1	Uba1	UBA1_RAT	0.154331	0.057952	2.66309	659	0.00793177	0.0266176
P06761	78 kDa glucose-regulated protein	Hspa5	GRP78_RAT	0.154238	0.0442757	3.48357	435	0.000544895	0.00280816
P18298	S-adenosylmethionine synthase isoform type-2	Mat2a	METK2_RAT	0.145977	0.0524081	2.78539	30	0.00917485	0.0298856
Q99N27	Sorting nexin-1	Snx1	SNX1_RAT	0.14562	0.0572822	2.54216	88	0.0127666	0.0396178
P05708	Hexokinase-1	Hk1	HXK1_RAT	-0.160891	0.0572533	-2.81016	372	0.0052134	0.0189018
P52873	Pyruvate carboxylase, mitochondrial	Pc	PYC_RAT	-0.162409	0.0374161	-4.34062	435	1.76883e-05	0.000133443
P47709	Rabphilin-3A	Rph3a	RP3A_RAT	-0.163085	0.0653791	-2.49445	183	0.0135016	0.0412771
Q9QXU8	Cytoplasmic dynein 1 light intermediate chain 1	Dync1li1	DC1L1_RAT	-0.166312	0.0585088	-2.84251	175	0.00500829	0.0182158
P28023	Dynactin subunit 1	Dctn1	DCTN1_RAT	-0.16827	0.0579807	-2.90217	444	0.00389035	0.0146192
P63039	60 kDa heat shock protein, mitochondrial	Hspd1	CH60_RAT	-0.172771	0.0705617	-2.44851	645	0.0146102	0.043922
Q6AYK6	Calcyclin-binding protein	Cacybp	CYBP_RAT	-0.173517	0.0570765	-3.04007	123	0.00289046	0.011656
Q63041	Alpha-1-macroglobulin	A1m	A1M_RAT	-0.176564	0.0561336	-3.14543	429	0.00177384	0.00772496
P54313;P54311	Guanine nucleotide-binding protein G(I)/G(S)/G(T) subunit beta-2 (G protein subunit beta-2) (Transducin beta chain 2)	Gnb2	GBB2_RAT	-0.177861	0.0402124	-4.42304	7	0.00306996	0.0121702
P13638	Sodium/potassium-transporting ATPase subunit beta-2	Atp1b2	AT1B2_RAT	-0.178828	0.0561983	-3.18209	122	0.00185489	0.00803786
O55156	CAP-Gly domain-containing linker protein 2	Clip2	CLIP2_RAT	-0.180071	0.051401	-3.50326	132	0.000627932	0.00317932
P09606	Glutamine synthetase	Glul	GLNA_RAT	-0.191685	0.0751278	-2.55145	408	0.0110913	0.0352372
Q6AXX6	Redox-regulatory protein FAM213A	Fam213a	F213A_RAT	-0.194464	0.0335083	-5.80345	39	9.71129e-07	9.40497e-06
Q63198	Contactin-1	Cntn1	CNTN1_RAT	-0.196289	0.0614419	-3.19471	401	0.00151036	0.00678955
Q63092	CaM kinase-like vesicle-associated protein	Camkv	CAMKV_RAT	-0.200193	0.0661161	-3.0279	54	0.00377062	0.0142809
Q9QXU9	ProSAAS	Pcsk1n	PCSK1_RAT	-0.20092	0.0487457	-4.1218	105	7.5282e-05	0.0004988
P00507	Aspartate aminotransferase, mitochondrial	Got2	AATM_RAT	-0.202324	0.0674997	-2.99741	402	0.00289179	0.011656
P13852	Major prion protein	Prnp	PRIO_RAT	-0.203281	0.0738467	-2.75275	15	0.0148042	0.0442286
Q64560	Tripeptidyl-peptidase 2	Tpp2	TPP2_RAT	-0.204062	0.054713	-3.72968	165	0.000263293	0.00153753
Q641Y7	Nucleoside diphosphate-linked moiety X motif 18	Nudt18	NUD18_RAT	-0.208953	0.0703998	-2.96809	15	0.00957471	0.0309783
Q62951	Dihydropyrimidinase-related protein 4 (Fragment)	Dpysl4	DPYL4_RAT	-0.212065	0.0725428	-2.9233	295	0.00373155	0.0141701
Q62718	Neurotrimin	Ntm	NTRI_RAT	-0.213122	0.0359942	-5.92102	16	2.1513e-05	0.000159196
P48721	Stress-70 protein, mitochondrial	Hspa9	GRP75_RAT	-0.213676	0.036618	-5.83529	391	1.12791e-08	1.4277e-07
Q01956	Potassium voltage-gated channel subfamily C member 3	Kcnc3	KCNC3_RAT	-0.218428	0.061102	-3.57482	9	0.00597899	0.0211982
Q6PCU2	V-type proton ATPase subunit E 1	Atp6v1e1	VATE1_RAT	-0.223482	0.0723668	-3.08818	305	0.00219912	0.0092248
Q02253	Methylmalonate-semialdehyde dehydrogenase [acylating], mitochondrial	Aldh6a1	MMSA_RAT	-0.225062	0.0932444	-2.41368	179	0.0168005	0.0496785
G3V9R3	Sulfotransferase 1 family member D1	Sult1d1	ST1D1_RAT	-0.226993	0.046985	-4.83118	9	0.000932379	0.00448475
P62815	V-type proton ATPase subunit B, brain isoform	Atp6v1b2	VATB2_RAT	-0.227144	0.0745402	-3.04727	639	0.00240457	0.0100574
P54311	Guanine nucleotide-binding protein G(I)/G(S)/G(T) subunit beta-1	Gnb1	GBB1_RAT	-0.231833	0.0925793	-2.50415	181	0.0131587	0.0405726
P07340	Sodium/potassium-transporting ATPase subunit beta-1	Atp1b1	AT1B1_RAT	-0.238335	0.0873258	-2.72926	315	0.00670433	0.0231444
P07895	Superoxide dismutase [Mn], mitochondrial	Sod2	SODM_RAT	-0.23986	0.0955794	-2.50954	103	0.0136466	0.0415444
Q5FVH2	Phospholipase D3	Pld3	PLD3_RAT	-0.240561	0.0877043	-2.74286	16	0.0144445	0.0436053
P24329	Thiosulfate sulfurtransferase	Tst	THTR_RAT	-0.241616	0.0577143	-4.18641	153	4.7654e-05	0.000329018
Q9R1T5	Aspartoacylase	Aspa	ACY2_RAT	-0.243135	0.0940723	-2.58456	115	0.0110014	0.0350613
Q6AY80	Ribosyldihydronicotinamide dehydrogenase [quinone]	Nqo2	NQO2_RAT	-0.244416	0.0423615	-5.76978	3	0.0103494	0.0331871
Q5FVJ0	Protein RUFY3	Rufy3	RUFY3_RAT	-0.249022	0.0817092	-3.04766	15	0.00814228	0.0271347
Q63016	Large neutral amino acids transporter small subunit 1	Slc7a5	LAT1_RAT	-0.252035	0.0474762	-5.30866	9	0.000488241	0.00257128
P11442	Clathrin heavy chain 1	Cltc	CLH_RAT	-0.253967	0.039289	-6.46409	1787	1.31112e-10	2.10217e-09
P13233	2',3'-cyclic-nucleotide 3'-phosphodiesterase	Cnp	CN37_RAT	-0.254702	0.0643302	-3.9593	559	8.48745e-05	0.0005567
Q6AXT5	Ras-related protein Rab-21	Rab21	RAB21_RAT	-0.254777	0.102418	-2.48763	51	0.0161703	0.0481108
Q5PPJ9	Endophilin-B2	Sh3glb2	SHLB2_RAT	-0.255659	0.081194	-3.14875	183	0.00191515	0.00824945
Q5U2N3	Membrane-associated phosphatidylinositol transfer protein 1	Pitpnm1	PITM1_RAT	-0.260467	0.0737253	-3.53293	58	0.000813901	0.00402212
P61023	Calcium-binding protein p22	Chp	CHP1_RAT	-0.263448	0.099502	-2.64767	45	0.0111339	0.0352372
P63322	Ras-related protein Ral-A	Rala	RALA_RAT	-0.263795	0.0430089	-6.1335	43	2.33793e-07	2.53657e-06
Q9ER34	Aconitate hydratase, mitochondrial	Aco2	ACON_RAT	-0.27222	0.0648133	-4.20007	815	2.96254e-05	0.000212684
P05712	Ras-related protein Rab-2A	Rab2a	RAB2A_RAT	-0.272468	0.0608376	-4.47861	190	1.29449e-05	0.000104941
P13803	Electron transfer flavoprotein subunit alpha, mitochondrial	Etfa	ETFA_RAT	-0.274048	0.102674	-2.66911	255	0.00809331	0.0270339
O35796	Complement component 1 Q subcomponent-binding protein, mitochondrial	C1qbp	C1QBP_RAT	-0.276354	0.0961042	-2.87557	50	0.00591137	0.021062
P38650	Cytoplasmic dynein 1 heavy chain 1	Dync1h1	DYHC1_RAT	-0.277839	0.0288834	-9.61932	2339	0	0
P14668	Annexin A5	Anxa5	ANXA5_RAT	-0.278687	0.0682881	-4.08105	257	5.98832e-05	0.000409533
P06760	Beta-glucuronidase	Gusb	BGLR_RAT	-0.279863	0.0852548	-3.28266	8	0.0111434	0.0352372
P50408	V-type proton ATPase subunit F	Atp6v1f	VATF_RAT	-0.280471	0.0939999	-2.98374	85	0.00371644	0.0141499
Q62688	Inactive phospholipase C-like protein 1	Plcl1	PLCL1_RAT	-0.282977	0.093881	-3.01421	77	0.00348741	0.0134915
Q5XI22	Acetyl-CoA acetyltransferase, cytosolic	Acat2	THIC_RAT	-0.288119	0.106819	-2.69726	213	0.00755095	0.0255775
P63012	Ras-related protein Rab-3A	Rab3a	RAB3A_RAT	-0.289329	0.0948993	-3.0488	142	0.0027413	0.0111743
Q5BK81	Prostaglandin reductase 2	Ptgr2	PTGR2_RAT	-0.295425	0.0742426	-3.97918	16	0.00107821	0.00505149
Q5PPN5	Tubulin polymerization-promoting protein family member 3	Tppp3	TPPP3_RAT	-0.295773	0.089792	-3.29397	149	0.00123415	0.00567158
P82471	Guanine nucleotide-binding protein G(q) subunit alpha	Gnaq	GNAQ_RAT	-0.295849	0.0747102	-3.95995	42	0.000284237	0.00164062
Q6P6R2	Dihydrolipoyl dehydrogenase, mitochondrial	Dld	DLDH_RAT	-0.297983	0.0706777	-4.21608	223	3.61333e-05	0.00025467
P85515	Alpha-centractin	Actr1a	ACTZ_RAT	-0.308028	0.124249	-2.47913	203	0.0139852	0.0423965
Q4KLZ6	Bifunctional ATP-dependent dihydroxyacetone kinase/FAD-AMP lyase (cyclizing)	Dak	DHAK_RAT	-0.309438	0.0904399	-3.42147	52	0.0012206	0.00562722
Q58FK9	Kynurenine--oxoglutarate transaminase 3	Ccbl2	KAT3_RAT	-0.31066	0.0131655	-23.5966	6	3.80179e-07	3.89077e-06
P23711	Heme oxygenase 2	Hmox2	HMOX2_RAT	-0.311696	0.0861458	-3.61823	30	0.00107725	0.00505149
B2RYW9	Fumarylacetoacetate hydrolase domain-containing protein 2	Fahd2	FAHD2_RAT	-0.312299	0.116315	-2.68494	94	0.00857512	0.0283156
P04639	Apolipoprotein A-I	Apoa1	APOA1_RAT	-0.316097	0.0858343	-3.68264	51	0.00055813	0.00286613
P62161	Calmodulin	Calm1	CALM_RAT	-0.318851	0.0904622	-3.52468	247	0.000505128	0.00263141
Q6RJR6	Reticulon-3	Rtn3	RTN3_RAT	-0.319058	0.0591084	-5.39784	144	2.71286e-07	2.87842e-06
O08730	Glycogenin-1	Gyg1	GLYG_RAT	-0.319263	0.0955694	-3.34064	44	0.00171148	0.00759373
P04182	Ornithine aminotransferase, mitochondrial	Oat	OAT_RAT	-0.320439	0.124193	-2.58017	43	0.0133742	0.0409746
P08503	Medium-chain specific acyl-CoA dehydrogenase, mitochondrial	Acadm	ACADM_RAT	-0.320522	0.0833246	-3.84667	35	0.000485312	0.00256522
P24090	Alpha-2-HS-glycoprotein	Ahsg	FETUA_RAT	-0.324886	0.0955673	-3.39955	75	0.00108415	0.00506286
P04692	Tropomyosin alpha-1 chain	Tpm1	TPM1_RAT	-0.326391	0.100988	-3.23197	9	0.0102901	0.0330704
Q6AXS4	Renin receptor	Atp6ap2	RENR_RAT	-0.326392	0.066601	-4.9007	14	0.000233991	0.00138381
P26772	10 kDa heat shock protein, mitochondrial	Hspe1	CH10_RAT	-0.327695	0.0892098	-3.67331	189	0.000311645	0.00176354
P21707	Synaptotagmin-1	Syt1	SYT1_RAT	-0.330443	0.0779217	-4.24071	120	4.4052e-05	0.000305611
P14173	Aromatic-L-amino-acid decarboxylase	Ddc	DDC_RAT	-0.330448	0.0535397	-6.17202	48	1.36845e-07	1.54272e-06
Q63941	Ras-related protein Rab-3B	Rab3b	RAB3B_RAT	-0.333732	0.109696	-3.04233	31	0.00474921	0.0174379
P04094	Proenkephalin-A	Penk	PENK_RAT	-0.33455	0.1025	-3.26392	11	0.00754621	0.0255775
Q66HF8	Aldehyde dehydrogenase X, mitochondrial	Aldh1b1	AL1B1_RAT	-0.341332	0.0977879	-3.49053	55	0.00095774	0.00454611
P43244	Matrin-3	Matr3	MATR3_RAT	-0.344714	0.112366	-3.06779	13	0.00898701	0.0294733
P08413	Calcium/calmodulin-dependent protein kinase type II subunit beta	Camk2b	KCC2B_RAT	-0.344754	0.100208	-3.4404	86	0.000898428	0.00436509
O70351	3-hydroxyacyl-CoA dehydrogenase type-2	Hsd17b10	HCD2_RAT	-0.345488	0.0711005	-4.85915	75	6.3025e-06	5.51182e-05
Q925N3	PEX5-related protein	Pex5l	PEX5R_RAT	-0.346659	0.108228	-3.20303	14	0.00638199	0.0225164
Q9QYF3	Unconventional myosin-Va	Myo5a	MYO5A_RAT	-0.353133	0.0659784	-5.35224	172	2.7458e-07	2.89211e-06
P61265	Syntaxin-1B	Stx1b	STX1B_RAT	-0.353849	0.092719	-3.81636	336	0.000161203	0.00100266
Q68FU3	Electron transfer flavoprotein subunit beta	Etfb	ETFB_RAT	-0.357896	0.0514703	-6.95345	208	4.52853e-11	7.42577e-10
P61980	Heterogeneous nuclear ribonucleoprotein K	Hnrnpk	HNRPK_RAT	-0.358879	0.113561	-3.16024	253	0.00176827	0.00772496
P16086	Spectrin alpha chain, brain	Sptan1	SPTA2_RAT	-0.359462	0.0297321	-12.09	1298	0	0
Q5XIU9	Membrane-associated progesterone receptor component 2	Pgrmc2	PGRC2_RAT	-0.360253	0.0418155	-8.6153	2	0.0132065	0.040609
Q9Z1Y3	Cadherin-2	Cdh2	CADH2_RAT	-0.362351	0.0683008	-5.30522	8	0.000723811	0.0036266
P29101	Synaptotagmin-2	Syt2	SYT2_RAT	-0.362906	0.0993165	-3.65404	237	0.000317847	0.00179161
O35964	Endophilin-A2	Sh3gl1	SH3G1_RAT	-0.363004	0.095423	-3.80416	56	0.000354139	0.00194406
Q9Z2F5	C-terminal-binding protein 1	Ctbp1	CTBP1_RAT	-0.366031	0.125494	-2.91672	88	0.00448776	0.0165623
P04762	Catalase	Cat	CATA_RAT	-0.368317	0.0516248	-7.13449	215	1.46514e-11	2.61012e-10
Q75Q41	Mitochondrial import receptor subunit TOM22 homolog	Tomm22	TOM22_RAT	-0.371526	0.0912605	-4.07105	6	0.00656801	0.0228928
Q8R1R5	CD99 antigen-like protein 2	Cd99l2	C99L2_RAT	-0.37177	0.104154	-3.56943	19	0.00204586	0.0087085
P11598	Protein disulfide-isomerase A3	Pdia3	PDIA3_RAT	-0.376693	0.0634847	-5.9336	378	6.70368e-09	8.63698e-08
Q920Q0	Paralemmin-1	Palm	PALM_RAT	-0.384738	0.0762702	-5.04441	34	1.50453e-05	0.000118599
Q9QYC6	Probable G-protein coupled receptor 37	Gpr37	GPR37_RAT	-0.385777	0.0630009	-6.12336	14	2.63554e-05	0.000192075
P10824	Guanine nucleotide-binding protein G(i) subunit alpha-1	Gnai1	GNAI1_RAT	-0.387191	0.0560576	-6.90703	38	3.28634e-08	4.0188e-07
P01835	Ig kappa chain C region, B allele	1 SV	KACB_RAT	-0.389349	0.084334	-4.61675	16	0.00028574	0.00164272
Q5RJP0	Aldose reductase-related protein 1	Akr1b7	ALD1_RAT	-0.389828	0.11752	-3.31712	69	0.00145362	0.00661695
P56536	Kinesin heavy chain isoform 5C (Fragment)	Kif5c	KIF5C_RAT	-0.390358	0.0786258	-4.96476	15	0.000169576	0.00104572
Q9WVC0	Septin-7	2007-09-01	SEPT7_RAT	-0.391339	0.0915894	-4.27275	164	3.26378e-05	0.000232002
P97615	Thioredoxin, mitochondrial	Txn2	THIOM_RAT	-0.392726	0.0540345	-7.26807	12	9.89881e-06	8.25664e-05
Q5I034	Uncharacterized protein C12orf43 homolog	2 SV	CL043_RAT	-0.394635	0.0652829	-6.04499	12	5.80287e-05	0.00039874
O70352	CD82 antigen	Cd82	CD82_RAT	-0.39479	0.0868997	-4.54306	14	0.00045975	0.00246624
P50904	Ras GTPase-activating protein 1	Rasa1	RASA1_RAT	-0.395899	0.111238	-3.55903	23	0.0016693	0.00743455
B0BNF1	Septin-8	2008-09-01	SEPT8_RAT	-0.398336	0.0805114	-4.94757	37	1.65852e-05	0.0001273
P63142	Potassium voltage-gated channel subfamily A member 2	Kcna2	KCNA2_RAT	-0.401063	0.0829753	-4.83352	15	0.000219019	0.00131139
P04636	Malate dehydrogenase, mitochondrial	Mdh2	MDHM_RAT	-0.406277	0.058765	-6.91358	521	1.38742e-11	2.50257e-10
D3ZYW7	Frataxin, mitochondrial	Fxn	FRDA_RAT	-0.406882	0.0768472	-5.29468	5	0.00320601	0.0125698
Q8R431	Monoglyceride lipase (MGL) (EC 3.1.1.23) (Monoacylglycerol lipase) (MAGL)	Mgll Mgl2	MGLL_RAT	-0.408425	0.0793839	-5.14494	8	0.000879778	0.00428892
Q99MZ4	Gamma-glutamyltransferase 7	Ggt7	GGT7_RAT	-0.425021	0.109159	-3.89361	6	0.00804309	0.0269285
Q07803	Elongation factor G, mitochondrial	Gfm1	EFGM_RAT	-0.432143	0.0517022	-8.35831	8	3.18134e-05	0.000227261
P10111	Peptidyl-prolyl cis-trans isomerase A	Ppia	PPIA_RAT	-0.434691	0.116181	-3.74149	327	0.000216001	0.00129871
D3ZVU9	N-acetylaspartate synthetase	Nat8l	NAT8L_RAT	-0.438936	0.0693078	-6.33315	15	1.34292e-05	0.000108259
Q05683	Glutamate decarboxylase 2	Gad2	DCE2_RAT	-0.439573	0.175289	-2.50771	63	0.0147408	0.0441308
P23928	Alpha-crystallin B chain	Cryab	CRYAB_RAT	-0.445281	0.11476	-3.88009	111	0.000177523	0.00108087
Q7M6Z5	Kinesin-like protein KIF27	Kif27	KIF27_RAT	-0.448796	0.0991656	-4.52572	14	0.000475228	0.00252115
P62824	Ras-related protein Rab-3C	Rab3c	RAB3C_RAT	-0.449774	0.12808	-3.51165	53	0.000918745	0.00443394
P19627	Guanine nucleotide-binding protein G(z) subunit alpha	Gnaz	GNAZ_RAT	-0.452923	0.0697501	-6.49351	16	7.41e-06	6.36466e-05
P18886	Carnitine O-palmitoyltransferase 2, mitochondrial	Cpt2	CPT2_RAT	-0.453026	0.109866	-4.12343	26	0.000338614	0.00187931
Q9JKE3	Secretory carrier-associated membrane protein 5	Scamp5	SCAM5_RAT	-0.453624	0.0951692	-4.76651	16	0.000210213	0.00126997
Q9EPH1	Alpha-1B-glycoprotein	A1bg	A1BG_RAT	-0.453961	0.134553	-3.37385	9	0.00820665	0.0272862
Q05546	Tenascin-R	Tnr	TENR_RAT	-0.463655	0.104551	-4.43471	13	0.000673267	0.00339694
P08082	Clathrin light chain B	Cltb	CLCB_RAT	-0.464046	0.0608335	-7.62813	16	1.02259e-06	9.83728e-06
Q62967	Diphosphomevalonate decarboxylase	Mvd	MVD1_RAT	-0.464832	0.0424149	-10.9592	34	1.06204e-12	2.07098e-11
P97610	Synaptotagmin-12	Syt12	SYT12_RAT	-0.472033	0.0502658	-9.39074	12	7.03269e-07	6.99874e-06
P68255	14-3-3 protein theta	Ywhaq	1433T_RAT	-0.477056	0.13178	-3.62009	85	0.00049955	0.00262127
P17764	Acetyl-CoA acetyltransferase, mitochondrial	Acat1	THIL_RAT	-0.485908	0.072909	-6.66458	265	1.53189e-10	2.40273e-09
Q1WIM3	Cell adhesion molecule 3	Cadm3	CADM3_RAT	-0.48917	0.0670692	-7.29351	43	4.84836e-09	6.47795e-08
O55171	Acyl-coenzyme A thioesterase 2, mitochondrial	Acot2	ACOT2_RAT	-0.498037	0.0895757	-5.55996	38	2.28524e-06	2.11385e-05
Q66HA8	Heat shock protein 105 kDa	Hsph1	HS105_RAT	-0.506222	0.0693626	-7.2982	426	1.43929e-12	2.7692e-11
P84039	Ectonucleotide pyrophosphatase/phosphodiesterase family member 5	Enpp5	ENPP5_RAT	-0.506252	0.117964	-4.29158	7	0.00360368	0.0138301
P97534	Peptidyl-prolyl cis-trans isomerase FKBP1B	Fkbp1b	FKB1B_RAT	-0.508169	0.110536	-4.59731	32	6.37962e-05	0.000430789
Q9Z1E1	Flotillin-1	Flot1	FLOT1_RAT	-0.512557	0.0934468	-5.48502	8	0.000583983	0.00298825
P06685	Sodium/potassium-transporting ATPase subunit alpha-1	Atp1a1	AT1A1_RAT	-0.530394	0.0734304	-7.22309	312	3.9142e-12	7.33532e-11
Q5PPL3	Sterol-4-alpha-carboxylate 3-dehydrogenase, decarboxylating	Nsdhl	NSDHL_RAT	-0.537148	0.0708905	-7.57715	12	6.5264e-06	5.67325e-05
Q91Z79	Liprin-alpha-3	Ppfia3	LIPA3_RAT	-0.55173	0.114346	-4.8251	15	0.000222661	0.00132768
O35112	CD166 antigen	Alcam	CD166_RAT	-0.55198	0.177596	-3.10807	36	0.00366702	0.0139987
P12785	Fatty acid synthase	Fasn	FAS_RAT	-0.552646	0.0451583	-12.238	1042	0	0
P63004	Platelet-activating factor acetylhydrolase IB subunit alpha	Pafah1b1	LIS1_RAT	-0.558464	0.0695669	-8.02772	416	1.02141e-14	2.26752e-13
P06687	Sodium/potassium-transporting ATPase subunit alpha-3	Atp1a3	AT1A3_RAT	-0.558586	0.0573705	-9.73646	815	0	0
Q63377	Sodium/potassium-transporting ATPase subunit beta-3	Atp1b3	AT1B3_RAT	-0.565115	0.207331	-2.72567	56	0.00854873	0.0282932
Q4V8B0-2	Isoform 2 of Oxidation resistance protein 1	Oxr1	OXR1_RAT	-0.573649	0.166578	-3.44372	10	0.00629203	0.0222534
P63081	V-type proton ATPase 16 kDa proteolipid subunit	Atp6v0c	VATL_RAT	-0.577477	0.132224	-4.36741	31	0.00013034	0.000824912
P02770	Serum albumin	Alb	ALBU_RAT	-0.578857	0.0605769	-9.55574	548	0	0
Q3MIE0	Enoyl-CoA hydratase domain-containing protein 3, mitochondrial	Echdc3	ECHD3_RAT	-0.591489	0.0695743	-8.50154	16	2.49763e-07	2.68961e-06
P20760	Ig gamma-2A chain C region	Igg-2a	IGG2A_RAT	-0.594833	0.0818049	-7.27136	11	1.60001e-05	0.000123466
Q63692	Hsp90 co-chaperone Cdc37	Cdc37	CDC37_RAT	-0.596663	0.0769173	-7.75721	246	2.30926e-13	4.82937e-12
Q1WIM1	Cell adhesion molecule 4	Cadm4	CADM4_RAT	-0.610476	0.0685953	-8.89969	116	8.88178e-15	2.00256e-13
Q8K4Y5	Leucine-rich glioma-inactivated protein 1	Lgi1	LGI1_RAT	-0.619404	0.14114	-4.38859	42	7.53557e-05	0.0004988
Q923S8	Pantothenate kinase 4	Pank4	PANK4_RAT	-0.620297	0.0882709	-7.0272	23	3.67935e-07	3.79236e-06
Q5I0K3	Citrate lyase subunit beta-like protein, mitochondrial	Clybl	CLYBL_RAT	-0.636118	0.121359	-5.24164	10	0.000377906	0.0020578
P10687	1-phosphatidylinositol 4,5-bisphosphate phosphodiesterase beta-1	Plcb1	PLCB1_RAT	-0.646979	0.169797	-3.8103	40	0.000468638	0.00249537
P22063	Contactin-2	Cntn2	CNTN2_RAT	-0.654868	0.190968	-3.4292	47	0.00126955	0.00581576
Q9Z2I6	Synaptic vesicle glycoprotein 2C	Sv2c	SV2C_RAT	-0.656356	0.2542	-2.58204	47	0.0129986	0.0401648
O35854	Branched-chain-amino-acid aminotransferase, mitochondrial	Bcat2	BCAT2_RAT	-0.667813	0.146889	-4.54637	11	0.000835091	0.00409876
P12839	Neurofilament medium polypeptide	Nefm	NFM_RAT	-0.685367	0.0846689	-8.09467	523	3.9968e-15	9.45473e-14
Q03346	Mitochondrial-processing peptidase subunit beta	Pmpcb	MPPB_RAT	-0.690697	0.232954	-2.96495	11	0.012861	0.039825
Q9QWN8	Spectrin beta chain, brain 2	Sptbn2	SPTN2_RAT	-0.696079	0.108442	-6.41894	92	5.89539e-09	7.73369e-08
Q9JJW1	Tetraspanin-2	Tspan2	TSN2_RAT	-0.702416	0.128781	-5.45433	12	0.000146637	0.00091999
P02767	Transthyretin	Ttr	TTHY_RAT	-0.708638	0.0806542	-8.78613	3	0.00310589	0.0122454
P17425	Hydroxymethylglutaryl-CoA synthase, cytoplasmic	Hmgcs1	HMCS1_RAT	-0.720778	0.0981835	-7.34113	212	4.46687e-12	8.15911e-11
P81377	cAMP-dependent protein kinase type I-beta regulatory subunit	Prkar1b	KAP1_RAT	-0.755949	0.206085	-3.66814	14	0.00253217	0.0104697
Q03626	Murinoglobulin-1	Mug1	MUG1_RAT	-0.770454	0.157013	-4.90694	9	0.000839575	0.0041068
P15651	Short-chain specific acyl-CoA dehydrogenase, mitochondrial	Acads	ACADS_RAT	-0.789844	0.145715	-5.42047	12	0.00015487	0.000967437
P01946	Hemoglobin subunit alpha-1/2	Hba1	HBA_RAT	-0.835356	0.117169	-7.1295	176	2.50495e-11	4.30315e-10
P70627	Glutamate carboxypeptidase 2	Folh1	FOLH1_RAT	-0.845664	0.240275	-3.51957	9	0.00651984	0.0228353
Q8VD52	Pyridoxal phosphate phosphatase	Pdxp	PLPP_RAT	-0.882737	0.0924338	-9.54994	173	0	0
B0BNN3	Carbonic anhydrase 1	Ca1	CAH1_RAT	-0.932438	0.0857731	-10.871	89	0	0
P16290	Phosphoglycerate mutase 2 (EC 3.1.3.13) (EC 5.4.2.11) (EC 5.4.2.4) (BPG-dependent PGAM 2) (Muscle-specific phosphoglycerate mutase) (Phosphoglycerate mutase isozyme M) (PGAM-M)	Pgam2	PGAM2_RAT	-0.940301	0.166724	-5.63986	4	0.00486547	0.0177744
O88778	Protein bassoon	Bsn	BSN_RAT	-0.95357	0.149174	-6.39233	6	0.000690063	0.00346955
P11517	Hemoglobin subunit beta-2	1 SV	HBB2_RAT	-0.987855	0.387337	-2.55037	46	0.0141548	0.0428206
Q63560	Microtubule-associated protein 6	Map6	MAP6_RAT	-0.997827	0.0559162	-17.845	280	0	0
Q9JIR3	Regulating synaptic membrane exocytosis protein 3	Rims3	RIMS3_RAT	-1.04631	0.0848774	-12.3273	5	6.22043e-05	0.0004234
P34067	Proteasome subunit beta type-4	Psmb4	PSB4_RAT	-1.16071	0.135728	-8.55173	137	2.13163e-14	4.63878e-13
Q9QVC8	Peptidyl-prolyl cis-trans isomerase FKBP4	Fkbp4	FKBP4_RAT	-1.16294	0.168236	-6.91255	117	2.6709e-10	4.01402e-09
P46844	Biliverdin reductase A	Blvra	BIEA_RAT	-1.17363	0.1041	-11.2741	130	0	0
P02091	Hemoglobin subunit beta-1	Hbb	HBB1_RAT	-1.37524	0.412683	-3.33244	97	0.00121949	0.00562722
Q01205	Dihydrolipoyllysine-residue succinyltransferase component of 2-oxoglutarate dehydrogenase complex, mitochondrial	Dlst	ODO2_RAT	-1.52783	0.0621313	-24.5904	133	0	0
Q4KMA2	UV excision repair protein RAD23 homolog B	Rad23b	RD23B_RAT	-1.52805	0.116505	-13.1157	63	0	0
Q5FVJ8	Sentrin-specific protease 8	Senp8	SENP8_RAT	-1.53682	0.14991	-10.2516	4	0.000510417	0.0026494
Q6P7A9	Lysosomal alpha-glucosidase	Gaa	LYAG_RAT	-1.62821	0.200531	-8.11947	45	2.31127e-10	3.54805e-09
P05545	Serine protease inhibitor A3K	Serpina3k	SPA3K_RAT	-1.71466	0.108577	-15.7921	116	0	0
Q68FX9	NAD-dependent protein deacylase sirtuin-5, mitochondrial	Sirt5	SIR5_RAT	-1.72855	0.270105	-6.39954	36	2.03922e-07	2.24626e-06
Q5XI72	Eukaryotic translation initiation factor 4H	Eif4h	IF4H_RAT	-1.90698	0.0859352	-22.1909	92	0	0
P06907	Myelin protein P0	Mpz	MYP0_RAT	-1.92751	0.138329	-13.9342	74	0	0
Q4VSI4	Ubiquitin carboxyl-terminal hydrolase 7	Usp7	UBP7_RAT	-1.95264	0.246699	-7.91509	49	2.57663e-10	3.91377e-09
Q7TP36	Protein Shroom2	Shroom2	SHRM2_RAT	-3.04009	0.108709	-27.9653	56	0	0
Q80Z30	Protein phosphatase 1E	Ppm1e	PPM1E_RAT	-3.04032	0.217079	-14.0056	31	5.9952e-15	1.37319e-13
Q5XIE6	3-hydroxyisobutyryl-CoA hydrolase, mitochondrial	Hibch	HIBCH_RAT	-3.40074	0.204357	-16.6412	19	8.74412e-13	1.72846e-11
P25093	Fumarylacetoacetase	Fah	FAAA_RAT	-3.45258	0.0956538	-36.0946	38	0	0
P63329	Serine/threonine-protein phosphatase 2B catalytic subunit alpha isoform	Ppp3ca	PP2BA_RAT	-7.65713	0.0610648	-125.394	7	5.40901e-13	1.08406e-11
Q9WU06	Advillin	Avil	AVIL_RAT	-8.09043	0.0392254	-206.255	86	0	0
