# Supplementary material for: Network-based proteomic approaches reveal the neurodegenerative, neuroprotective and pain-related mechanisms involved after retrograde axonal damage
Source: Sci Rep. 2015 Mar 18;5:9185. doi: 10.1038/srep09185 (PMC5378195; doi:10.1038/srep09185)
Supplement: Supplementary Information — supplementar table 2 [file srep09185-s2.xls]

## Sheet: S2A
Supplementary Table S2A: Different altered proteins between DA and RA
Entry	Protein names	Gene names	Entry name	Estimate Fold Change	Std.Error	t value	DF	p value	adj.p.val
A0JPM9	Eukaryotic translation initiation factor 3 subunit J (eIF3j) (Eukaryotic translation initiation factor 3 subunit 1) (eIF-3-alpha) (eIF3 p35)	Eif3j Eif3s1	EIF3J_RAT	-0.324099	0.092856	-3.49034	42	0.0011475	0.00427866
B0BN85	Suppressor of G2 allele of SKP1 homolog	Sugt1	SUGT1_RAT	-0.354845	0.0642039	-5.52685	142	1.51415e-07	1.27773e-06
B0BN93	26S proteasome non-ATPase regulatory subunit 13 (26S proteasome regulatory subunit RPN9) (26S proteasome regulatory subunit S11) (26S proteasome regulatory subunit p40.5)	Psmd13	PSD13_RAT	-0.268889	0.109128	-2.46399	125	0.0150993	0.0389773
B0BNA7	Eukaryotic translation initiation factor 3 subunit I (eIF3i) (Eukaryotic translation initiation factor 3 subunit 2) (eIF-3-beta) (eIF3 p36)	Eif3i Eif3s2	EIF3I_RAT	-0.435236	0.102128	-4.26169	21	0.000347517	0.00147058
B0BND0	Ectonucleotide pyrophosphatase/phosphodiesterase family member 6 (E-NPP 6) (NPP-6) (EC 3.1.4.-) (EC 3.1.4.38) (Choline-specific glycerophosphodiester phosphodiesterase) (Glycerophosphocholine cholinephosphodiesterase) (GPC-Cpde)	Enpp6	ENPP6_RAT	-0.436288	0.161661	-2.69879	136	0.00784196	0.0223245
B0BNF1	Septin-8	2008-09-01	SEPT8_RAT	0.271199	0.0752137	3.60572	37	0.000913076	0.00348563
B0BNG0	ER membrane protein complex subunit 2 (Tetratricopeptide repeat protein 35) (TPR repeat protein 35)	Emc2 Ttc35	EMC2_RAT	-0.774957	0.0422408	-18.3462	16	3.60512e-12	5.65455e-11
B0BNN3	Carbonic anhydrase 1 (EC 4.2.1.1) (Carbonate dehydratase I) (Carbonic anhydrase I) (CA-I)	Ca1 Car1	CAH1_RAT	0.423595	0.080377	5.27011	89	9.43339e-07	6.80619e-06
B1H267	Sorting nexin-5	Snx5	SNX5_RAT	-0.216101	0.0707234	-3.05558	27	0.00501162	0.0157212
B2GV06	Succinyl-CoA:3-ketoacid coenzyme A transferase 1, mitochondrial (EC 2.8.3.5) (3-oxoacid CoA-transferase 1) (Somatic-type succinyl-CoA:3-oxoacid CoA-transferase) (SCOT-s)	Oxct1 Oxct Scot	SCOT1_RAT	0.324185	0.120911	2.68118	136	0.0082445	0.0232814
B2RYI0	WD repeat-containing protein 91	Wdr91	WDR91_RAT	-0.452777	0.120194	-3.76706	8	0.00548863	0.0169595
B2RYW9	Fumarylacetoacetate hydrolase domain-containing protein 2 (EC 3.-.-.-)	Fahd2 Fahd2a	FAHD2_RAT	0.468614	0.108104	4.33485	94	3.65777e-05	0.000196214
B2RZ37	Receptor expression-enhancing protein 5 (Polyposis locus protein 1 homolog)	Reep5 Dp1	REEP5_RAT	-0.288926	0.104828	-2.75617	68	0.0075003	0.0216459
D3ZVR7	Prostamide/prostaglandin F synthase (Prostamide/PG F synthase) (Prostamide/PGF synthase) (EC 1.11.1.20)	Fam213b	PGFS_RAT	-0.761074	0.0807611	-9.42376	8	1.31969e-05	7.67868e-05
D3ZYW7	Frataxin, mitochondrial (Fxn) (EC 1.16.3.1) [Cleaved into: Frataxin intermediate form; Frataxin mature form]	Fxn	FRDA_RAT	0.35509	0.0732904	4.84498	5	0.00469444	0.0148554
D3ZZC3	Kelch-like protein 22	Klhl22	KLH22_RAT	-3.35915	0.0855457	-39.2673	9	2.24001e-11	3.20033e-10
D4AAT7	ATP-dependent (S)-NAD(P)H-hydrate dehydratase (EC 4.2.1.93) (ATP-dependent NAD(P)HX dehydratase) (Carbohydrate kinase domain-containing protein)	Carkd	NNRD_RAT	0.377112	0.108297	3.48221	8	0.00829262	0.0233716
G3V9R3	Sulfotransferase 1 family member D1 (ST1D1) (EC 2.8.2.-) (Dopamine sulfotransferase Sult1d1) (Tyrosine-ester sulfotransferase)	Sult1d1	ST1D1_RAT	-1.00761	0.0615178	-16.3792	9	5.24333e-08	4.75857e-07
O08557	N(G),N(G)-dimethylarginine dimethylaminohydrolase 1 (DDAH-1) (Dimethylarginine dimethylaminohydrolase 1) (EC 3.5.3.18) (DDAHI) (Dimethylargininase-1)	Ddah1 Ddah	DDAH1_RAT	-0.270847	0.0678938	-3.98928	155	0.000101914	0.000490204
O08589	Phospholemman (FXYD domain-containing ion transport regulator 1)	Fxyd1 Plm	PLM_RAT	-0.653806	0.146284	-4.46943	5	0.00658272	0.019545
O08651	D-3-phosphoglycerate dehydrogenase (3-PGDH) (EC 1.1.1.95)	Phgdh	SERA_RAT	-0.556804	0.0552236	-10.0827	285	0	0
O09175	Aminopeptidase B (AP-B) (EC 3.4.11.6) (Arginine aminopeptidase) (Arginyl aminopeptidase) (Cytosol aminopeptidase IV)	Rnpep	AMPB_RAT	-0.319539	0.135833	-2.35244	142	0.0200238	0.0499932
O35077	Glycerol-3-phosphate dehydrogenase [NAD(+)], cytoplasmic (GPD-C) (GPDH-C) (EC 1.1.1.8)	Gpd1	GPDA_RAT	-0.533489	0.0774988	-6.88383	366	2.54263e-11	3.59708e-10
O35112	CD166 antigen (Activated leukocyte cell adhesion molecule) (HB2) (KG-CAM) (Protein MEMD) (SB-10 antigen) (CD antigen CD166)	Alcam	CD166_RAT	0.426971	0.15553	2.74526	36	0.00937473	0.0262674
O35142	Coatomer subunit beta' (Beta'-coat protein) (Beta'-COP) (p102)	Copb2	COPB2_RAT	-0.390841	0.0673361	-5.80433	64	2.18333e-07	1.79008e-06
O35314	Secretogranin-1 (Chromogranin-B) (CgB) (Glucagonoma peptide) (Secretogranin-I) (SgI) [Cleaved into: CCB peptide short form; CCB peptide long form]	Chgb	SCG1_RAT	-0.605034	0.143447	-4.21783	32	0.000189202	0.000840056
O35353	Guanine nucleotide-binding protein subunit beta-4 (Transducin beta chain 4)	Gnb4	GBB4_RAT	-1.46746	0.193412	-7.58723	11	1.07701e-05	6.39044e-05
O35430	Amyloid beta A4 precursor protein-binding family A member 1 (Adapter protein X11alpha) (Neuron-specific X11 protein) (Neuronal Munc18-1-interacting protein 1) (Mint-1)	Apba1 Mint1 X11	APBA1_RAT	-1.22365	0.0893458	-13.6957	10	8.35312e-08	7.37813e-07
O35763	Moesin (Membrane-organizing extension spike protein)	Msn	MOES_RAT	-0.781963	0.244207	-3.20206	35	0.00290281	0.00965152
O35824	DnaJ homolog subfamily A member 2 (RDJ2)	Dnaja2	DNJA2_RAT	-0.973962	0.173936	-5.59956	80	2.92972e-07	2.32285e-06
O35854	Branched-chain-amino-acid aminotransferase, mitochondrial (BCAT(m)) (EC 2.6.1.42)	Bcat2 Bcatm Eca40	BCAT2_RAT	0.689898	0.139834	4.93368	11	0.000447048	0.00182753
O35987	NSFL1 cofactor p47 (XY body-associated protein XY40) (p97 cofactor p47)	Nsfl1c	NSF1C_RAT	-0.303462	0.0621864	-4.87988	276	1.79729e-06	1.24687e-05
O54715	V-type proton ATPase subunit S1 (V-ATPase subunit S1) (C7-1 protein) (V-ATPase Ac45 subunit) (V-ATPase S1 accessory protein) (Vacuolar proton pump subunit S1)	Atp6ap1 Atp6ip1 Atp6s1	VAS1_RAT	0.478057	0.127659	3.7448	17	0.00161305	0.00580457
O54861	Sortilin (Glycoprotein 110) (Gp110) (Neurotensin receptor 3) (NTR3)	Sort1	SORT_RAT	-0.256492	0.0982642	-2.61023	23	0.0156472	0.0402476
O55171	Acyl-coenzyme A thioesterase 2, mitochondrial (Acyl-CoA thioesterase 2) (EC 3.1.2.2) (ARTISt/p43) (Acyl coenzyme A thioester hydrolase) (MTE-I) (Very-long-chain acyl-CoA thioesterase)	Acot2 Mte1	ACOT2_RAT	0.590254	0.0846411	6.9736	38	2.6701e-08	2.51827e-07
O70513	Galectin-3-binding protein (Cyp-C-associated protein) (CyCAP) (Lectin galactoside-binding soluble 3-binding protein) (Mac-2-binding protein) (MAC2BP) (Mac-2 BP) (Protein 90K)	Lgals3bp	LG3BP_RAT	-0.665972	0.15193	-4.38341	12	0.00089095	0.00341926
O70595	ATP-binding cassette sub-family B member 6, mitochondrial (Ubiquitously-expressed mammalian ABC half transporter)	Abcb6 Umat	ABCB6_RAT	-0.516251	0.0842332	-6.12883	8	0.000280435	0.00120437
O88794	Pyridoxine-5'-phosphate oxidase (EC 1.4.3.5) (Pyridoxamine-phosphate oxidase)	Pnpo	PNPO_RAT	-0.760621	0.131885	-5.7673	76	1.64277e-07	1.37821e-06
O88831	Calcium/calmodulin-dependent protein kinase kinase 2 (CaM-KK 2) (CaM-kinase kinase 2) (CaMKK 2) (EC 2.7.11.17) (Calcium/calmodulin-dependent protein kinase kinase beta) (CaM-KK beta) (CaM-kinase kinase beta) (CaMKK beta)	Camkk2	KKCC2_RAT	-0.512049	0.163658	-3.12877	36	0.00347036	0.0113812
O88902	Tyrosine-protein phosphatase non-receptor type 23 (EC 3.1.3.48) (His domain-containing protein tyrosine phosphatase) (HD-PTP) (Protein tyrosine phosphatase TD14) (PTP-TD14) (Fragment)	Ptpn23	PTN23_RAT	-0.254438	0.102646	-2.4788	54	0.0163374	0.0418738
P00388	NADPH--cytochrome P450 reductase (CPR) (P450R) (EC 1.6.2.4)	Por	NCPR_RAT	-1.2671	0.112067	-11.3066	70	0	0
P00787	Cathepsin B (EC 3.4.22.1) (Cathepsin B1) (RSG-2) [Cleaved into: Cathepsin B light chain; Cathepsin B heavy chain]	Ctsb	CATB_RAT	-0.985024	0.162701	-6.05418	185	7.69269e-09	8.04388e-08
P01026	Complement C3 [Cleaved into: Complement C3 beta chain; Complement C3 alpha chain (ENCF-1) (Neutrophil chemotactic factor-1); Neutrophil chemotactic factor-2 (ENCF-2); C3a anaphylatoxin; Acylation stimulating protein (ASP) (C3adesArg); Complement C3b alpha' chain; Complement C3c alpha' chain fragment 1; Complement C3dg fragment; Complement C3g fragment; Complement C3d fragment; Complement C3f frag…	C3	CO3_RAT	-1.08277	0.0597922	-18.1089	328	0	0
P01048	T-kininogen 1 (Alpha-1-MAP) (Major acute phase protein) (T-kininogen I) (Thiostatin) [Cleaved into: T-kininogen 1 heavy chain (T-kininogen I heavy chain); T-kinin; T-kininogen 1 light chain (T-kininogen I light chain)]	Map1	KNT1_RAT	-1.04875	0.269239	-3.89525	29	0.00053129	0.00213552
P01835	Ig kappa chain C region, B allele		KACB_RAT	0.512665	0.0788872	6.49871	16	7.34006e-06	4.46907e-05
P01946	Hemoglobin subunit alpha-1/2 (Alpha-1/2-globin) (Hemoglobin alpha-1/2 chain)	Hba1 Hba-a1	HBA_RAT	0.400255	0.108781	3.67947	176	0.000310446	0.00132537
P02091	Hemoglobin subunit beta-1 (Beta-1-globin) (Hemoglobin beta chain, major-form) (Hemoglobin beta-1 chain)	Hbb	HBB1_RAT	0.99921	0.38603	2.58843	97	0.0111229	0.0300006
P02401	60S acidic ribosomal protein P2	Rplp2 Rp2	RLA2_RAT	-0.454023	0.0361337	-12.5651	65	0	0
P02650	Apolipoprotein E (Apo-E)	Apoe	APOE_RAT	-1.19672	0.0827194	-14.4672	183	0	0
P02696	Retinol-binding protein 1 (Cellular retinol-binding protein) (CRBP) (Cellular retinol-binding protein I) (CRBP-I)	Rbp1 Rbp-1	RET1_RAT	-1.55914	0.102418	-15.2233	4	0.000108574	0.000517368
P02770	Serum albumin	Alb	ALBU_RAT	0.147891	0.0605551	2.44226	548	0.0149106	0.0385591
P02793	Ferritin light chain 1 (Ferritin L subunit 1)	Ftl1 Ftl	FRIL1_RAT	-0.720684	0.183506	-3.92729	140	0.000134335	0.000613433
P04094	Proenkephalin-A [Cleaved into: Synenkephalin; Met-enkephalin (Opioid growth factor) (OGF); PENK(114-133); PENK(143-185); Met-enkephalin-Arg-Gly-Leu; Leu-enkephalin; PENK(239-260); Met-enkephalin-Arg-Phe]	Penk Penk-rs Penk1	PENK_RAT	0.50262	0.100885	4.98209	11	0.000414069	0.00171204
P04166	Cytochrome b5 type B (Cytochrome b5 outer mitochondrial membrane isoform)	Cyb5b Cyb5m Omb5	CYB5B_RAT	-0.272683	0.0765241	-3.56336	14	0.00311715	0.0102695
P04550	Parathymosin (Zinc-binding 11.5 kDa protein)	Ptms Znbp	PTMS_RAT	-0.563387	0.0819119	-6.87796	15	5.25249e-06	3.35369e-05
P04631	Protein S100-B (S-100 protein beta chain) (S-100 protein subunit beta) (S100 calcium-binding protein B)	S100b	S100B_RAT	0.927023	0.31798	2.91535	57	0.00507106	0.0158563
P04636	Malate dehydrogenase, mitochondrial (EC 1.1.1.37)	Mdh2 Mor1	MDHM_RAT	0.47959	0.0554516	8.6488	521	0	0
P04639	Apolipoprotein A-I (Apo-AI) (ApoA-I) (Apolipoprotein A1) [Cleaved into: Proapolipoprotein A-I (ProapoA-I)]	Apoa1	APOA1_RAT	-0.303408	0.0872724	-3.47656	51	0.00104687	0.0039649
P04644	40S ribosomal protein S17	Rps17	RS17_RAT	-0.538725	0.0717009	-7.51351	41	3.13457e-09	3.45281e-08
P04694	Tyrosine aminotransferase (TAT) (EC 2.6.1.5) (L-tyrosine:2-oxoglutarate aminotransferase)	Tat	ATTY_RAT	-1.90134	0.112158	-16.9523	3	0.000447066	0.00182753
P04762	Catalase (EC 1.11.1.6)	Cat Cas1	CATA_RAT	0.325168	0.0493079	6.59465	215	3.25376e-10	4.11857e-09
P04785	Protein disulfide-isomerase (PDI) (EC 5.3.4.1) (Cellular thyroid hormone-binding protein) (Prolyl 4-hydroxylase subunit beta)	P4hb Pdia1	PDIA1_RAT	-0.483761	0.088743	-5.45126	296	1.05513e-07	9.08443e-07
P04897	Guanine nucleotide-binding protein G(i) subunit alpha-2 (Adenylate cyclase-inhibiting G alpha protein)	Gnai2 Gnai-2	GNAI2_RAT	-0.586573	0.177286	-3.30862	65	0.00153125	0.00556574
P05197	Elongation factor 2 (EF-2)	Eef2	EF2_RAT	-0.215582	0.0657921	-3.27672	650	0.00110608	0.0041554
P05371	Clusterin (Dimeric acid glycoprotein) (DAG) (Sulfated glycoprotein 2) (SGP-2) (Testosterone repressed prostate message 2) (TRPM-2) [Cleaved into: Clusterin beta chain; Clusterin alpha chain]	Clu	CLUS_RAT	-1.67995	0.180674	-9.29827	87	1.11022e-14	2.22507e-13
P05426	60S ribosomal protein L7	Rpl7	RL7_RAT	-0.625179	0.0887352	-7.04544	146	6.76426e-11	9.3854e-10
P05506	NADH-ubiquinone oxidoreductase chain 3 (EC 1.6.5.3) (NADH dehydrogenase subunit 3)	Mtnd3 mt-Nd3 Nd3	NU3M_RAT	0.313204	0.0763512	4.10215	11	0.00175298	0.00626125
P05545	Serine protease inhibitor A3K (Serpin A3K) (CPI-21) (Contrapsin-like protease inhibitor 1) (GHR-P63) (Growth hormone-regulated proteinase inhibitor) (Kallikrein-binding protein) (KBP) (SPI-2.3) (Serine protease inhibitor 2) (SPI-2) (Thyroid hormone-regulated protein)	Serpina3k Spin2b	SPA3K_RAT	3.12093	0.11338	27.5263	116	0	0
P05708	Hexokinase-1 (EC 2.7.1.1) (Brain form hexokinase) (Hexokinase type I) (HK I)	Hk1	HXK1_RAT	0.233974	0.0545619	4.28822	372	2.29807e-05	0.000128532
P05765	40S ribosomal protein S21	Rps21	RS21_RAT	-0.666668	0.0908931	-7.33463	22	2.41878e-07	1.96084e-06
P05942	Protein S100-A4 (Metastasin) (Nerve growth factor-induced protein 42A) (P9K) (Placental calcium-binding protein) (S100 calcium-binding protein A4)	S100a4	S10A4_RAT	-4.78995	0.425711	-11.2517	27	1.06712e-11	1.53986e-10
P05982	NAD(P)H dehydrogenase [quinone] 1 (EC 1.6.5.2) (Azoreductase) (DT-diaphorase) (DTD) (Menadione reductase) (NAD(P)H:quinone oxidoreductase 1) (Phylloquinone reductase) (Quinone reductase 1) (QR1)	Nqo1 Nmor1	NQO1_RAT	-0.609246	0.159116	-3.82894	50	0.000359566	0.00151269
P06238	Alpha-2-macroglobulin (Alpha-2-M)	A2m A2m1	A2MG_RAT	-8.08094	0.0405158	-199.451	13	0	0
P06685	Sodium/potassium-transporting ATPase subunit alpha-1 (Na(+)/K(+) ATPase alpha-1 subunit) (EC 3.6.3.9) (Sodium pump subunit alpha-1)	Atp1a1	AT1A1_RAT	0.287496	0.0721441	3.98502	312	8.40576e-05	0.000413977
P06687	Sodium/potassium-transporting ATPase subunit alpha-3 (Na(+)/K(+) ATPase alpha-3 subunit) (EC 3.6.3.9) (Na(+)/K(+) ATPase alpha(III) subunit) (Sodium pump subunit alpha-3)	Atp1a3	AT1A3_RAT	0.350316	0.0546263	6.41296	815	2.41593e-10	3.14071e-09
P06760	Beta-glucuronidase (EC 3.2.1.31)	Gusb Gus	BGLR_RAT	0.213544	0.0642138	3.32552	8	0.0104539	0.0287591
P06761	78 kDa glucose-regulated protein (GRP-78) (Heat shock 70 kDa protein 5) (Immunoglobulin heavy chain-binding protein) (BiP) (Steroidogenesis-activator polypeptide)	Hspa5 Grp78	GRP78_RAT	-0.401908	0.0431388	-9.31664	435	0	0
P06907	Myelin protein P0 (Myelin peripheral protein) (MPP) (Myelin protein zero)	Mpz P0	MYP0_RAT	-0.735104	0.141956	-5.17841	74	1.86144e-06	1.28519e-05
P07150	Annexin A1 (Annexin I) (Annexin-1) (Calpactin II) (Calpactin-2) (Chromobindin-9) (Lipocortin I) (Phospholipase A2 inhibitory protein) (p35)	Anxa1 Anx1	ANXA1_RAT	-4.10205	0.307769	-13.3284	27	2.16716e-13	3.76772e-12
P07151	Beta-2-microglobulin	B2m	B2MG_RAT	-7.45158	0.0781022	-95.408	14	0	0
P07153	Dolichyl-diphosphooligosaccharide--protein glycosyltransferase subunit 1 (EC 2.4.99.18) (Dolichyl-diphosphooligosaccharide--protein glycosyltransferase 67 kDa subunit) (Ribophorin I) (RPN-I) (Ribophorin-1)	Rpn1	RPN1_RAT	-1.94901	0.0726242	-26.837	88	0	0
P07171	Calbindin (Calbindin D28) (D-28K) (Spot 35 protein) (Vitamin D-dependent calcium-binding protein, avian-type)	Calb1	CALB1_RAT	-0.312999	0.109919	-2.84755	76	0.00566343	0.0174443
P07483	Fatty acid-binding protein, heart (Fatty acid-binding protein 3) (Heart-type fatty acid-binding protein) (H-FABP)	Fabp3	FABPH_RAT	0.44643	0.152587	2.92574	51	0.00511914	0.0159545
P07895	Superoxide dismutase [Mn], mitochondrial (EC 1.15.1.1)	Sod2	SODM_RAT	0.32593	0.0956039	3.40917	103	0.000931335	0.00354595
P07936	Neuromodulin (Axonal membrane protein GAP-43) (Growth-associated protein 43) (Protein F1)	Gap43	NEUM_RAT	-0.448688	0.158611	-2.82885	91	0.00574638	0.0176426
P07943	Aldose reductase (AR) (EC 1.1.1.21) (Aldehyde reductase)	Akr1b1 Akr1b4 Aldr1	ALDR_RAT	-0.287749	0.0715551	-4.02137	341	7.12783e-05	0.000357134
P08011	Microsomal glutathione S-transferase 1 (Microsomal GST-1) (EC 2.5.1.18) (Microsomal GST-I)	Mgst1 Gst12	MGST1_RAT	-0.532676	0.126855	-4.1991	9	0.00230976	0.00787939
	Clathrin light chain A	Clta	CLCA_RAT	-0.297542	0.0677346	-4.39276	16	0.000454019	0.00184549
P08082	Clathrin light chain B (Lcb)	Cltb	CLCB_RAT	0.395778	0.0569045	6.95512	16	3.24164e-06	2.14573e-05
P08461	Dihydrolipoyllysine-residue acetyltransferase component of pyruvate dehydrogenase complex, mitochondrial (EC 2.3.1.12) (70 kDa mitochondrial autoantigen of primary biliary cirrhosis) (PBC) (Dihydrolipoamide acetyltransferase component of pyruvate dehydrogenase complex) (Pyruvate dehydrogenase complex component E2) (PDC-E2) (PDCE2)	Dlat	ODP2_RAT	0.173879	0.0591725	2.93852	256	0.00359877	0.0117489
P08503	Medium-chain specific acyl-CoA dehydrogenase, mitochondrial (MCAD) (EC 1.3.8.7)	Acadm	ACADM_RAT	0.30784	0.074896	4.11023	35	0.000226684	0.000988231
P08649	Complement C4 [Cleaved into: Complement C4 beta chain; Complement C4 alpha chain; C4a anaphylatoxin; Complement C4 gamma chain]	C4 C4a	CO4_RAT	-1.16551	0.0682322	-17.0815	126	0	0
P08699	Galectin-3 (Gal-3) (35 kDa lectin) (Carbohydrate-binding protein 35) (CBP 35) (Galactose-specific lectin 3) (IgE-binding protein) (Laminin-binding protein) (Lectin L-29) (Mac-2 antigen)	Lgals3	LEG3_RAT	-9.12501	0.0883392	-103.295	63	0	0
P08932	T-kininogen 2 (Alpha-1-MAP) (Major acute phase protein) (T-kininogen II) (Thiostatin) [Cleaved into: T-kininogen 2 heavy chain (T-kininogen II heavy chain); T-kinin; T-kininogen 2 light chain (T-kininogen II light chain)]		KNT2_RAT	-2.00423	0.114195	-17.551	94	0	0
P09006	Serine protease inhibitor A3N (Serpin A3N) (CPI-26) (Contrapsin-like protease inhibitor 6) (SPI-2.2) (Serine protease inhibitor 3) (SPI-3)	Serpina3n Spin2c	SPA3N_RAT	-7.83533	0.144136	-54.3606	35	0	0
P09456	cAMP-dependent protein kinase type I-alpha regulatory subunit [Cleaved into: cAMP-dependent protein kinase type I-alpha regulatory subunit, N-terminally processed]	Prkar1a	KAP0_RAT	-0.551758	0.172962	-3.19006	63	0.00221779	0.00761523
P0C0K7	Ephrin type-B receptor 6 (Tyrosine-protein kinase-defective receptor EPH-6)	Ephb6	EPHB6_RAT	-0.950714	0.169692	-5.60257	29	4.76256e-06	3.06802e-05
P0C5H9	Mesencephalic astrocyte-derived neurotrophic factor (Arginine-rich protein) (Protein ARMET)	Manf Armet	MANF_RAT	-0.544564	0.0981507	-5.54824	24	1.04482e-05	6.23008e-05
P10111	Peptidyl-prolyl cis-trans isomerase A (PPIase A) (EC 5.2.1.8) (Cyclophilin A) (Cyclosporin A-binding protein) (Rotamase A) (p1B15) (p31) [Cleaved into: Peptidyl-prolyl cis-trans isomerase A, N-terminally processed]	Ppia	PPIA_RAT	0.295552	0.107683	2.74464	327	0.00639238	0.0191771
P10719	ATP synthase subunit beta, mitochondrial (EC 3.6.3.14)	Atp5b	ATPB_RAT	0.244589	0.0812891	3.00888	824	0.00270197	0.00908843
P10824	Guanine nucleotide-binding protein G(i) subunit alpha-1 (Adenylate cyclase-inhibiting G alpha protein)	Gnai1 Gnai-1	GNAI1_RAT	0.276112	0.0520955	5.30011	38	5.18181e-06	3.32327e-05
P10860	Glutamate dehydrogenase 1, mitochondrial (GDH 1) (EC 1.4.1.3) (Memory-related gene 2 protein) (MRG-2)	Glud1 Glud	DHE3_RAT	0.269741	0.0564839	4.77553	623	2.23658e-06	1.52235e-05
P11250	60S ribosomal protein L34	Rpl34	RL34_RAT	-0.710007	0.0533704	-13.3034	13	6.01094e-09	6.47298e-08
P11442	Clathrin heavy chain 1	Cltc	CLH1_RAT	0.198502	0.038245	5.19027	1787	2.33918e-07	1.90702e-06
P11598	Protein disulfide-isomerase A3 (EC 5.3.4.1) (58 kDa glucose-regulated protein) (58 kDa microsomal protein) (p58) (Disulfide isomerase ER-60) (Endoplasmic reticulum resident protein 57) (ER protein 57) (ERp57) (Endoplasmic reticulum resident protein 60) (ER protein 60) (ERp60) (HIP-70) (Q-2)	Pdia3 Erp60 Grp58	PDIA3_RAT	0.164806	0.061292	2.68887	378	0.00748679	0.0216459
	Pyruvate kinase PKM	Pkm Pkm2 Pykm	KPYM_RAT	-4.06849	0.052497	-77.4995	31	0	0
P12001	60S ribosomal protein L18	Rpl18	RL18_RAT	-0.593203	0.0672657	-8.8188	82	1.65201e-13	2.94303e-12
P12785	Fatty acid synthase (EC 2.3.1.85) [Includes: [Acyl-carrier-protein] S-acetyltransferase (EC 2.3.1.38); [Acyl-carrier-protein] S-malonyltransferase (EC 2.3.1.39); 3-oxoacyl-[acyl-carrier-protein] synthase (EC 2.3.1.41); 3-oxoacyl-[acyl-carrier-protein] reductase (EC 1.1.1.100); 3-hydroxyacyl-[acyl-carrier-protein] dehydratase (EC 4.2.1.59); Enoyl-[acyl-carrier-protein] reductase (EC 1.3.1.39); Ole…	Fasn	FAS_RAT	0.493568	0.0437826	11.2732	1042	0	0
P12839	Neurofilament medium polypeptide (NF-M) (160 kDa neurofilament protein) (Neurofilament 3) (Neurofilament triplet M protein)	Nefm Nef3 Nfm	NFM_RAT	-0.93754	0.0919372	-10.1976	523	0	0
P12847	Myosin-3 (Myosin heavy chain 3) (Myosin heavy chain, fast skeletal muscle, embryonic)	Myh3	MYH3_RAT	-0.133471	0.0362248	-3.68451	5	0.0142266	0.0369227
P13383	Nucleolin (Protein C23)	Ncl Nuc	NUCL_RAT	-0.807479	0.0815861	-9.89727	192	0	0
P13437	3-ketoacyl-CoA thiolase, mitochondrial (EC 2.3.1.16) (Acetyl-CoA acyltransferase) (Beta-ketothiolase) (Mitochondrial 3-oxoacyl-CoA thiolase)	Acaa2	THIM_RAT	0.342884	0.0583424	5.8771	168	2.1883e-08	2.11927e-07
P13471	40S ribosomal protein S14	Rps14	RS14_RAT	-0.774027	0.12366	-6.25932	73	2.3797e-08	2.27411e-07
P13596	Neural cell adhesion molecule 1 (N-CAM-1) (NCAM-1) (CD antigen CD56)	Ncam1 Ncam	NCAM1_RAT	-0.665347	0.0905925	-7.34439	227	3.67639e-12	5.70434e-11
P13635	Ceruloplasmin (EC 1.16.3.1) (Ferroxidase)	Cp	CERU_RAT	-1.24495	0.100467	-12.3917	193	0	0
P13638	Sodium/potassium-transporting ATPase subunit beta-2 (Sodium/potassium-dependent ATPase subunit beta-2)	Atp1b2	AT1B2_RAT	0.193726	0.0526485	3.67962	122	0.000348929	0.00147224
P13803	Electron transfer flavoprotein subunit alpha, mitochondrial (Alpha-ETF)	Etfa	ETFA_RAT	0.288532	0.0993293	2.9048	255	0.00399727	0.0129329
P14562	Lysosome-associated membrane glycoprotein 1 (LAMP-1) (Lysosome-associated membrane protein 1) (120 kDa lysosomal membrane glycoprotein) (LGP-120) (CD107 antigen-like family member A) (CD antigen CD107a)	Lamp1 Lamp-1	LAMP1_RAT	-0.700011	0.122853	-5.69796	45	8.74857e-07	6.40821e-06
P14659	Heat shock-related 70 kDa protein 2 (Heat shock protein 70.2) (Testis-specific heat shock protein-related) (HST)	Hspa2 Hst70	HSP72_RAT	-0.551643	0.129736	-4.25203	125	4.11105e-05	0.000218097
P14668	Annexin A5 (Anchorin CII) (Annexin V) (Annexin-5) (Calphobindin I) (CBP-I) (Endonexin II) (Lipocortin V) (Placental anticoagulant protein 4) (PP4) (Placental anticoagulant protein I) (PAP-I) (Thromboplastin inhibitor) (Vascular anticoagulant-alpha) (VAC-alpha)	Anxa5 Anx5	ANXA5_RAT	0.23788	0.0627622	3.79018	257	0.000187605	0.000835539
P14669	Annexin A3 (35-alpha calcimedin) (Annexin III) (Annexin-3) (Lipocortin III) (Placental anticoagulant protein III) (PAP-III)	Anxa3 Anx3	ANXA3_RAT	-0.77664	0.0670247	-11.5874	446	0	0
P14841	Cystatin-C (Cystatin-3)	Cst3	CYTC_RAT	-0.241685	0.0341686	-7.07332	43	1.00791e-08	1.0315e-07
P15178	Aspartate--tRNA ligase, cytoplasmic (EC 6.1.1.12) (Aspartyl-tRNA synthetase) (AspRS)	Dars Drs1	SYDC_RAT	-0.387261	0.0496077	-7.80648	103	5.09681e-12	7.74179e-11
P15205	Microtubule-associated protein 1B (MAP-1B) (Neuraxin) [Cleaved into: MAP1B heavy chain; MAP1 light chain LC1]	Map1b	MAP1B_RAT	-0.138461	0.0314095	-4.40827	1309	1.12728e-05	6.63945e-05
P15589	Steryl-sulfatase (EC 3.1.6.2) (Arylsulfatase C) (ASC) (Steroid sulfatase) (Steryl-sulfate sulfohydrolase)	Sts	STS_RAT	-0.501742	0.172186	-2.91396	26	0.00724516	0.0212495
P15999	ATP synthase subunit alpha, mitochondrial	Atp5a1	ATPA_RAT	-0.15894	0.0615836	-2.58088	516	0.0101298	0.0280561
P16086	Spectrin alpha chain, non-erythrocytic 1 (Alpha-II spectrin) (Fodrin alpha chain)	Sptan1 Spna2 Spta2	SPTN1_RAT	-0.406602	0.0302197	-13.4549	1298	0	0
P16290	Phosphoglycerate mutase 2 (EC 3.1.3.13) (EC 5.4.2.11) (EC 5.4.2.4) (BPG-dependent PGAM 2) (Muscle-specific phosphoglycerate mutase) (Phosphoglycerate mutase isozyme M) (PGAM-M)	Pgam2	PGAM2_RAT	0.767665	0.15274	5.02595	4	0.00735442	0.0214793
P16884	Neurofilament heavy polypeptide (NF-H) (200 kDa neurofilament protein) (Neurofilament triplet H protein)	Nefh Nfh	NFH_RAT	-1.6908	0.140884	-12.0014	251	0	0
P17074	40S ribosomal protein S19	Rps19	RS19_RAT	-0.830658	0.0735634	-11.2917	88	0	0
P17077	60S ribosomal protein L9	Rpl9	RL9_RAT	-0.632371	0.115079	-5.49508	81	4.39941e-07	3.37678e-06
P17078	60S ribosomal protein L35	Rpl35	RL35_RAT	-0.782809	0.113352	-6.90599	20	1.04467e-06	7.49982e-06
P17425	Hydroxymethylglutaryl-CoA synthase, cytoplasmic (HMG-CoA synthase) (EC 2.3.3.10) (3-hydroxy-3-methylglutaryl coenzyme A synthase)	Hmgcs1 Hmgcs	HMCS1_RAT	0.52176	0.09779	5.33551	212	2.43902e-07	1.9662e-06
P17475	Alpha-1-antiproteinase (Alpha-1-antitrypsin) (Alpha-1-proteinase inhibitor) (Serpin A1)	Serpina1	A1AT_RAT	-0.354627	0.0751336	-4.71996	109	7.05109e-06	4.34817e-05
P18265	Glycogen synthase kinase-3 alpha (GSK-3 alpha) (EC 2.7.11.26) (Factor A) (FA) (Serine/threonine-protein kinase GSK3A) (EC 2.7.11.1)	Gsk3a	GSK3A_RAT	-0.279318	0.0864636	-3.23047	68	0.00190553	0.00670654
P18395	Cold shock domain-containing protein E1 (Protein UNR)	Csde1 Unr	CSDE1_RAT	-0.349393	0.122835	-2.8444	96	0.00543823	0.0168398
P18418	Calreticulin (CALBP) (CRP55) (Calcium-binding protein 3) (CABP3) (Calregulin) (Endoplasmic reticulum resident protein 60) (ERp60) (HACBP)	Calr	CALR_RAT	-0.297694	0.0905834	-3.28641	314	0.00112963	0.00422293
P18421	Proteasome subunit beta type-1 (EC 3.4.25.1) (Macropain subunit C5) (Multicatalytic endopeptidase complex subunit C5) (Proteasome component C5) (Proteasome gamma chain)	Psmb1	PSB1_RAT	-0.211939	0.0863629	-2.45405	92	0.0160081	0.0411026
P18614	Integrin alpha-1 (CD49 antigen-like family member A) (Laminin and collagen receptor) (VLA-1) (CD antigen CD49a)	Itga1	ITA1_RAT	-0.625953	0.0638136	-9.80908	3	0.00225201	0.00770061
P18886	Carnitine O-palmitoyltransferase 2, mitochondrial (EC 2.3.1.21) (Carnitine palmitoyltransferase II) (CPT II)	Cpt2 Cpt-2	CPT2_RAT	0.533819	0.0962203	5.54789	26	7.96457e-06	4.82894e-05
P19132	Ferritin heavy chain (Ferritin H subunit) (EC 1.16.3.1) [Cleaved into: Ferritin heavy chain, N-terminally processed]	Fth1 Fth	FRIH_RAT	-0.300007	0.118204	-2.53805	91	0.0128473	0.0337208
P19139	Casein kinase II subunit alpha (CK II alpha) (EC 2.7.11.1)	Csnk2a1	CSK21_RAT	-0.402396	0.101768	-3.95407	134	0.000123844	0.000569129
P19511	ATP synthase F(0) complex subunit B1, mitochondrial (ATP synthase subunit b) (ATPase subunit b)	Atp5f1 Atp5f	AT5F1_RAT	-0.736097	0.0979444	-7.51546	42	2.68607e-09	2.98154e-08
P19527	Neurofilament light polypeptide (NF-L) (68 kDa neurofilament protein) (Neurofilament triplet L protein)	Nefl Nf68 Nfl	NFL_RAT	-1.85041	0.0724343	-25.546	410	0	0
P19627	Guanine nucleotide-binding protein G(z) subunit alpha (G(x) alpha chain) (Gz-alpha)	Gnaz	GNAZ_RAT	0.354613	0.0652452	5.43508	16	5.50306e-05	0.000285645
P19944	60S acidic ribosomal protein P1	Rplp1	RLA1_RAT	-0.322391	0.121538	-2.65259	35	0.0119254	0.0318085
P19945	60S acidic ribosomal protein P0 (60S ribosomal protein L10E)	Rplp0 Arbp	RLA0_RAT	-0.753012	0.17647	-4.26707	75	5.716e-05	0.000294987
P20059	Hemopexin	Hpx	HEMO_RAT	-1.98905	0.0807963	-24.6181	180	0	0
P20280	60S ribosomal protein L21	Rpl21	RL21_RAT	-0.58442	0.0954208	-6.12466	16	1.46496e-05	8.42209e-05
P20717	Protein-arginine deiminase type-2 (EC 3.5.3.15) (Peptidylarginine deiminase II) (Protein-arginine deiminase type II)	Padi2 Pdi Pdi2	PADI2_RAT	0.236191	0.0991757	2.38154	326	0.0178141	0.0450979
P20760	Ig gamma-2A chain C region	Igg-2a	IGG2A_RAT	1.0082	0.0818049	12.3245	11	8.8383e-08	7.72949e-07
P21533	60S ribosomal protein L6 (Neoplasm-related protein C140)	Rpl6	RL6_RAT	-0.603416	0.156227	-3.86242	24	0.000745427	0.00292297
P22063	Contactin-2 (Axonal glycoprotein TAG-1) (Axonin-1) (Transient axonal glycoprotein 1) (TAX-1)	Cntn2 Tax1	CNTN2_RAT	0.549251	0.174714	3.14372	47	0.00288867	0.00962666
P23358	60S ribosomal protein L12	Rpl12	RL12_RAT	-0.53992	0.0799008	-6.75737	125	4.76766e-10	5.93081e-09
P23565	Alpha-internexin (Alpha-Inx)	Ina Inexa	AINX_RAT	-1.80781	0.0926859	-19.5047	189	0	0
P23928	Alpha-crystallin B chain (Alpha(B)-crystallin)	Cryab	CRYAB_RAT	0.363094	0.108903	3.3341	111	0.00116381	0.00432829
P23965	Enoyl-CoA delta isomerase 1, mitochondrial (EC 5.3.3.8) (3,2-trans-enoyl-CoA isomerase) (Delta(3),Delta(2)-enoyl-CoA isomerase) (D3,D2-enoyl-CoA isomerase) (Dodecenoyl-CoA isomerase)	Eci1 Dci	ECI1_RAT	0.269639	0.0800128	3.36994	30	0.00208165	0.00722072
P24049	60S ribosomal protein L17 (Amino acid starvation-induced protein) (ASI) (L23)	Rpl17	RL17_RAT	-0.599529	0.155552	-3.85421	45	0.000365984	0.00153077
P24050	40S ribosomal protein S5 [Cleaved into: 40S ribosomal protein S5, N-terminally processed]	Rps5	RS5_RAT	-0.440987	0.107889	-4.08743	49	0.000161461	0.000723566
P24268	Cathepsin D (EC 3.4.23.5) [Cleaved into: Cathepsin D 12 kDa light chain; Cathepsin D 9 kDa light chain; Cathepsin D 34 kDa heavy chain; Cathepsin D 30 kDa heavy chain]	Ctsd	CATD_RAT	-0.555561	0.0649408	-8.55487	145	1.53211e-14	2.98761e-13
P24329	Thiosulfate sulfurtransferase (EC 2.8.1.1) (Rhodanese)	Tst	THTR_RAT	0.445698	0.055018	8.10094	153	1.60538e-13	2.89571e-12
P24368	Peptidyl-prolyl cis-trans isomerase B (PPIase B) (EC 5.2.1.8) (CYP-S1) (Cyclophilin B) (Rotamase B) (S-cyclophilin) (SCYLP)	Ppib	PPIB_RAT	-0.384929	0.0918939	-4.18884	99	6.09298e-05	0.000311779
P24393	Gastrin-releasing peptide (GRP) [Cleaved into: Neuromedin-C (GRP-10)]	Grp	GRP_RAT	0.315675	0.0821143	3.84434	6	0.00851581	0.0239072
P25093	Fumarylacetoacetase (FAA) (EC 3.7.1.2) (Beta-diketonase) (Fumarylacetoacetate hydrolase)	Fah	FAAA_RAT	3.17237	0.0787352	40.2916	38	0	0
P27274	CD59 glycoprotein (MAC-inhibitory protein) (MAC-IP) (Membrane attack complex inhibition factor) (MACIF) (Protectin) (CD antigen CD59)	Cd59	CD59_RAT	-0.386939	0.120622	-3.20786	35	0.00285806	0.00956887
P27653	C-1-tetrahydrofolate synthase, cytoplasmic (C1-THF synthase) [Cleaved into: C-1-tetrahydrofolate synthase, cytoplasmic, N-terminally processed] [Includes: Methylenetetrahydrofolate dehydrogenase (EC 1.5.1.5); Methenyltetrahydrofolate cyclohydrolase (EC 3.5.4.9); Formyltetrahydrofolate synthetase (EC 6.3.4.3)]	Mthfd1 Mthfd	C1TC_RAT	-0.288539	0.106216	-2.71653	130	0.00749538	0.0216459
P27952	40S ribosomal protein S2	Rps2	RS2_RAT	-0.490939	0.103483	-4.74417	84	8.48553e-06	5.10193e-05
P28037	Cytosolic 10-formyltetrahydrofolate dehydrogenase (10-FTHFDH) (FDH) (EC 1.5.1.6) (Aldehyde dehydrogenase family 1 member L1) (FBP-CI)	Aldh1l1 Fthfd	AL1L1_RAT	-0.184377	0.0639695	-2.88226	360	0.00418527	0.0134507
P28480	T-complex protein 1 subunit alpha (TCP-1-alpha) (CCT-alpha)	Tcp1 Cct1 Ccta	TCPA_RAT	-0.279004	0.050319	-5.54471	488	4.82991e-08	4.41112e-07
P29266	3-hydroxyisobutyrate dehydrogenase, mitochondrial (HIBADH) (EC 1.1.1.31)	Hibadh	3HIDH_RAT	0.261566	0.110196	2.37363	142	0.0189527	0.0475631
P29314	40S ribosomal protein S9	Rps9	RS9_RAT	-0.654802	0.0806342	-8.12065	86	3.01581e-12	4.88968e-11
P29315	Ribonuclease inhibitor (Ribonuclease/angiogenin inhibitor 1)	Rnh1 Rnh	RINI_RAT	-0.293875	0.0677428	-4.33809	193	2.31476e-05	0.000128965
P29457	Serpin H1 (47 kDa heat shock protein) (Collagen-binding protein) (Colligin) (GP46)	Serpinh1 Cbp1 Hsp47	SERPH_RAT	-0.734522	0.125758	-5.84076	7	0.000636549	0.00251655
P29826	Rano class II histocompatibility antigen, B-1 beta chain (RT1 class II histocompatibility antigen, B-1 beta chain) (RT1.B-beta(1))	RT1-Bb	HB2B_RAT	0.298419	0.0816084	3.65672	8	0.00643161	0.0192548
P30009	Myristoylated alanine-rich C-kinase substrate (MARCKS) (Protein kinase C substrate 80 kDa protein)	Marcks Macs	MARCS_RAT	-1.32219	0.223484	-5.91628	111	3.71905e-08	3.44012e-07
P30349	Leukotriene A-4 hydrolase (LTA-4 hydrolase) (EC 3.3.2.6) (Leukotriene A(4) hydrolase)	Lta4h	LKHA4_RAT	-0.141067	0.0542973	-2.59805	251	0.00992963	0.0275547
P30904	Macrophage migration inhibitory factor (MIF) (EC 5.3.2.1) (Glutathione-binding 13 kDa protein) (L-dopachrome isomerase) (L-dopachrome tautomerase) (EC 5.3.3.12) (Phenylpyruvate tautomerase)	Mif	MIF_RAT	-1.597	0.0998532	-15.9935	108	0	0
P31000	Vimentin	Vim	VIME_RAT	-9.2765	0.244999	-37.8634	29	0	0
P31232	Transgelin (Smooth muscle protein 22-alpha) (SM22-alpha)	Tagln Sm22	TAGL_RAT	-2.97863	0.100649	-29.5941	59	0	0
P31596	Excitatory amino acid transporter 2 (GLT-1) (Sodium-dependent glutamate/aspartate transporter 2) (GLUT-R) (Solute carrier family 1 member 2)	Slc1a2 Eaat2 Glt1	EAA2_RAT	-1.19105	0.153246	-7.77216	41	1.36928e-09	1.59344e-08
P31721	Complement C1q subcomponent subunit B	C1qb	C1QB_RAT	-1.15121	0.0779296	-14.7724	15	2.4085e-10	3.14071e-09
P31722	Complement C1q subcomponent subunit C	C1qc C1qg	C1QC_RAT	-8.36274	0.037372	-223.77	12	0	0
P31977	Ezrin (Cytovillin) (Villin-2) (p81)	Ezr Vil2	EZRI_RAT	-1.48232	0.202893	-7.30594	8	8.34074e-05	0.000412181
P32551	Cytochrome b-c1 complex subunit 2, mitochondrial (Complex III subunit 2) (Core protein II) (Ubiquinol-cytochrome-c reductase complex core protein 2)	Uqcrc2	QCR2_RAT	-0.166563	0.0549571	-3.03077	151	0.00287096	0.00958982
P34058	Heat shock protein HSP 90-beta (Heat shock 84 kDa) (HSP 84) (HSP84)	Hsp90ab1 Hsp84 Hspcb	HS90B_RAT	-0.248537	0.0558342	-4.45133	558	1.03092e-05	6.17269e-05
P34067	Proteasome subunit beta type-4 (EC 3.4.25.1) (Macropain beta chain) (Multicatalytic endopeptidase complex beta chain) (Proteasome beta chain) (Proteasome chain 3) (RN3)	Psmb4	PSB4_RAT	1.18032	0.114292	10.3272	137	0	0
P34926	Microtubule-associated protein 1A (MAP-1A) [Cleaved into: MAP1A heavy chain; MAP1 light chain LC2]	Map1a Mtap1a	MAP1A_RAT	-0.250511	0.0392326	-6.38526	1746	2.18782e-10	2.89635e-09
P35171	Cytochrome c oxidase subunit 7A2, mitochondrial (Cytochrome c oxidase subunit VIIa-liver/heart) (Cytochrome c oxidase subunit VIIa-L)	Cox7a2 Cox7a3 Cox7al	CX7A2_RAT	-0.654	0.127709	-5.121	26	2.44259e-05	0.000134529
P35427	60S ribosomal protein L13a	Rpl13a	RL13A_RAT	-0.666011	0.0975541	-6.8271	36	5.54038e-08	4.9657e-07
P35434	ATP synthase subunit delta, mitochondrial (F-ATPase delta subunit)	Atp5d	ATPD_RAT	-0.83924	0.0747556	-11.2265	42	3.17524e-14	6.10916e-13
P35465	Serine/threonine-protein kinase PAK 1 (EC 2.7.11.1) (Alpha-PAK) (Protein kinase MUK2) (p21-activated kinase 1) (PAK-1) (p68-PAK)	Pak1	PAK1_RAT	-0.317464	0.0955236	-3.32341	39	0.0019417	0.00680067
P35565	Calnexin	Canx	CALX_RAT	-0.621534	0.0976169	-6.36707	277	7.97362e-10	9.66885e-09
P37397	Calponin-3 (Calponin, acidic isoform) (Calponin, non-muscle isoform)	Cnn3	CNN3_RAT	-0.804347	0.144232	-5.57676	36	2.55726e-06	1.71634e-05
P38650	Cytoplasmic dynein 1 heavy chain 1 (Cytoplasmic dynein heavy chain 1) (Dynein heavy chain, cytosolic) (MAP 1C)	Dync1h1 Dhc1 Dnch1 Dnchc1 Dnec1 Dyhc Map1c	DYHC1_RAT	0.117574	0.0270153	4.35214	2339	1.40611e-05	8.11607e-05
P38983	40S ribosomal protein SA (37 kDa laminin receptor precursor) (37LRP) (37/67 kDa laminin receptor) (LRP/LR) (67 kDa laminin receptor) (67LR) (Laminin receptor 1) (LamR) (Laminin-binding protein precursor p40) (LBP/p40)	Rpsa Lamr1	RSSA_RAT	-0.492273	0.0414979	-11.8626	85	0	0
P40329	Arginine--tRNA ligase, cytoplasmic (EC 6.1.1.19) (Arginyl-tRNA synthetase) (ArgRS)	Rars	SYRC_RAT	-0.251637	0.0903961	-2.78371	128	0.0061893	0.0187236
P41123	60S ribosomal protein L13	Rpl13	RL13_RAT	-0.730246	0.0889321	-8.21128	96	1.01297e-12	1.69967e-11
P41542	General vesicular transport factor p115 (Protein USO1 homolog) (Transcytosis-associated protein) (TAP) (Vesicle-docking protein)	Uso1 Vdp	USO1_RAT	-0.81552	0.0777536	-10.4885	195	0	0
P41562	Isocitrate dehydrogenase [NADP] cytoplasmic (IDH) (EC 1.1.1.42) (Cytosolic NADP-isocitrate dehydrogenase) (IDP) (NADP(+)-specific ICDH) (Oxalosuccinate decarboxylase)	Idh1	IDHC_RAT	-0.1942	0.0796722	-2.43749	368	0.0152624	0.039328
P42930	Heat shock protein beta-1 (HspB1) (Heat shock 27 kDa protein) (HSP 27)	Hspb1 Hsp27	HSPB1_RAT	-4.60298	0.0976234	-47.1504	172	0	0
P43244	Matrin-3 (Nuclear scaffold protein p130/MAT3)	Matr3	MATR3_RAT	-0.534354	0.116404	-4.59052	13	0.000506355	0.0020467
P46844	Biliverdin reductase A (BVR A) (EC 1.3.1.24) (Biliverdin-IX alpha-reductase)	Blvra Blvr	BIEA_RAT	1.20757	0.0961953	12.5533	130	0	0
P47198	60S ribosomal protein L22	Rpl22	RL22_RAT	-0.476476	0.105201	-4.52919	10	0.00109276	0.00412788
P47727	Carbonyl reductase [NADPH] 1 (EC 1.1.1.184) (15-hydroxyprostaglandin dehydrogenase [NADP(+)]) (EC 1.1.1.197) (20-beta-hydroxysteroid dehydrogenase) (NADPH-dependent carbonyl reductase 1) (Prostaglandin 9-ketoreductase) (Prostaglandin-E(2) 9-reductase) (EC 1.1.1.189)	Cbr1 Cbr	CBR1_RAT	-0.335128	0.0764932	-4.38115	136	2.34029e-05	0.000129886
P47858	6-phosphofructokinase, muscle type (EC 2.7.1.11) (Phosphofructo-1-kinase isozyme A) (PFK-A) (Phosphofructokinase-M) (Phosphofructokinase 1) (Phosphohexokinase)	Pfkm Pfk-m	K6PF_RAT	0.194726	0.0808637	2.40808	423	0.0164637	0.0419835
P48037	Annexin A6 (Annexin VI) (Annexin-6) (Calcium-binding protein 65/67) (CBP 65/67)	Anxa6 Anx6	ANXA6_RAT	0.134313	0.046139	2.91105	680	0.00371999	0.0121173
P48199	C-reactive protein	Crp Ptx1	CRP_RAT	-5.20285	0.102315	-50.8514	28	0	0
P48679	Prelamin-A/C [Cleaved into: Lamin-A/C]	Lmna Lmn1	LMNA_RAT	0.27892	0.0786706	3.54541	5	0.0164675	0.0419835
P49134	Integrin beta-1 (Beta oligodendroglia) (Beta OL) (Fibronectin receptor subunit beta) (VLA-4 subunit beta) (CD antigen CD29)	Itgb1	ITB1_RAT	-0.933223	0.183488	-5.08601	26	2.67856e-05	0.000145855
P49242	40S ribosomal protein S3a (V-fos transformation effector protein) [Cleaved into: 40S ribosomal protein S3b]	Rps3a Fte-1 Fte1	RS3A_RAT	-1.4395	0.128737	-11.1817	128	0	0
P49432	Pyruvate dehydrogenase E1 component subunit beta, mitochondrial (PDHE1-B) (EC 1.2.4.1)	Pdhb	ODPB_RAT	0.328655	0.0887797	3.70192	364	0.000247086	0.00107071
P49911	Acidic leucine-rich nuclear phosphoprotein 32 family member A (Leucine-rich acidic nuclear protein) (LANP)	Anp32a Lanp	AN32A_RAT	-0.729313	0.114287	-6.38144	30	4.8255e-07	3.66484e-06
P50137	Transketolase (TK) (EC 2.2.1.1)	Tkt	TKT_RAT	-0.177183	0.0656622	-2.6984	638	0.00715174	0.0210182
P50408	V-type proton ATPase subunit F (V-ATPase subunit F) (V-ATPase 14 kDa subunit) (Vacuolar proton pump subunit F)	Atp6v1f Atp6s14 Vatf	VATF_RAT	0.307827	0.0860961	3.57539	85	0.00057979	0.00231115
P50442	Glycine amidinotransferase, mitochondrial (EC 2.1.4.1) (L-arginine:glycine amidinotransferase) (Transamidinase)	Gatm Agat	GATM_RAT	-0.47268	0.0922718	-5.1227	16	0.000102267	0.000490269
P50554	4-aminobutyrate aminotransferase, mitochondrial (EC 2.6.1.19) ((S)-3-amino-2-methylpropionate transaminase) (EC 2.6.1.22) (GABA aminotransferase) (GABA-AT) (Gamma-amino-N-butyrate transaminase) (GABA transaminase) (GABA-T) (L-AIBAT) [Cleaved into: 4-aminobutyrate aminotransferase, brain isoform; 4-aminobutyrate aminotransferase, liver isoform]	Abat Gabat	GABT_RAT	0.288494	0.107456	2.68475	286	0.007682	0.0219943
P50878	60S ribosomal protein L4 (60S ribosomal protein L1)	Rpl4 Rpl1	RL4_RAT	-2.89912	0.0955644	-30.3368	55	0	0
P51647	Retinal dehydrogenase 1 (RALDH 1) (RalDH1) (EC 1.2.1.36) (ALDH-E1) (ALHDII) (Aldehyde dehydrogenase family 1 member A1) (Aldehyde dehydrogenase, cytosolic)	Aldh1a1 Aldh	AL1A1_RAT	-0.192235	0.0671477	-2.86286	52	0.00603811	0.0183046
P51650	Succinate-semialdehyde dehydrogenase, mitochondrial (EC 1.2.1.24) (Aldehyde dehydrogenase family 5 member A1) (NAD(+)-dependent succinic semialdehyde dehydrogenase)	Aldh5a1 Ssadh	SSDH_RAT	-0.695078	0.126819	-5.48089	15	6.32815e-05	0.000320429
P52555	Endoplasmic reticulum resident protein 29 (ERp29) (Endoplasmic reticulum resident protein 31) (ERp31)	Erp29	ERP29_RAT	-0.324827	0.0500336	-6.49217	66	1.28219e-08	1.25864e-07
P52873	Pyruvate carboxylase, mitochondrial (EC 6.4.1.1) (Pyruvic carboxylase) (PCB)	Pc	PYC_RAT	0.21864	0.0355346	6.15288	435	1.72774e-09	1.99451e-08
P53987	Monocarboxylate transporter 1 (MCT 1) (Solute carrier family 16 member 1)	Slc16a1 Mct1	MOT1_RAT	-1.33827	0.1189	-11.2554	8	3.48763e-06	2.28757e-05
P54311	Guanine nucleotide-binding protein G(I)/G(S)/G(T) subunit beta-1 (Transducin beta chain 1)	Gnb1	GBB1_RAT	0.244865	0.0863179	2.83678	181	0.00507666	0.0158563
P54313	Guanine nucleotide-binding protein G(I)/G(S)/G(T) subunit beta-2 (G protein subunit beta-2) (Transducin beta chain 2)	Gnb2	GBB2_RAT	0.278464	0.0377564	7.37527	7	0.000152603	0.000692471
P54319	Phospholipase A-2-activating protein (PLA2P) (PLAP)	Plaa Plap	PLAP_RAT	-0.189894	0.0701053	-2.7087	162	0.00748089	0.0216459
P55009	Allograft inflammatory factor 1 (AIF-1) (Ionized calcium-binding adapter molecule 1) (MRF-1) (Microglia response factor)	Aif1 Iba1 Mrf1	AIF1_RAT	-0.571411	0.0461281	-12.3875	11	8.3854e-08	7.37813e-07
P55051	Fatty acid-binding protein, brain (Brain lipid-binding protein) (BLBP) (Brain-type fatty acid-binding protein) (B-FABP) (Fatty acid-binding protein 7)	Fabp7 Blbp	FABP7_RAT	-1.00965	0.103181	-9.78525	119	0	0
P55053	Fatty acid-binding protein, epidermal (Cutaneous fatty acid-binding protein) (C-FABP) (DA11) (Epidermal-type fatty acid-binding protein) (E-FABP) (Fatty acid-binding protein 5)	Fabp5	FABP5_RAT	-0.531319	0.0878327	-6.04921	204	6.85337e-09	7.32549e-08
P55067	Neurocan core protein (245 kDa early postnatal core glycoprotein) (Chondroitin sulfate proteoglycan 3) [Cleaved into: 150 kDa adult core glycoprotein]	Ncan Cspg3	NCAN_RAT	-1.76195	0.0521667	-33.7753	144	0	0
P55068	Brevican core protein (Brain-enriched hyaluronan-binding protein) (BEHAB)	Bcan Behab	PGCB_RAT	-0.418968	0.0797402	-5.25416	136	5.60662e-07	4.19189e-06
P55260	Annexin A4 (36 kDa zymogen granule membrane-associated protein) (ZAP36) (Annexin IV) (Annexin-4) (Lipocortin IV)	Anxa4 Anx4	ANXA4_RAT	-0.422938	0.0887725	-4.76429	91	7.13804e-06	4.38306e-05
P56536	Kinesin heavy chain isoform 5C (Kinesin heavy chain neuron-specific 2) (Fragment)	Kif5c Nkhc2	KIF5C_RAT	0.423608	0.0735477	5.75964	15	3.77013e-05	0.000201492
P56558	UDP-N-acetylglucosamine--peptide N-acetylglucosaminyltransferase 110 kDa subunit (EC 2.4.1.255) (O-GlcNAc transferase subunit p110) (O-linked N-acetylglucosamine transferase 110 kDa subunit) (OGT)	Ogt	OGT1_RAT	-1.22744	0.193001	-6.35976	63	2.57205e-08	2.44175e-07
P56603	Secretory carrier-associated membrane protein 1 (Secretory carrier membrane protein 1) (SCAMP 37)	Scamp1 Scamp	SCAM1_RAT	-0.388689	0.138849	-2.79937	40	0.00784374	0.0223245
P57113	Maleylacetoacetate isomerase (MAAI) (EC 5.2.1.2) (GSTZ1-1) (Glutathione S-transferase zeta 1) (EC 2.5.1.18)	Gstz1	MAAI_RAT	0.273696	0.0551491	4.96284	14	0.000208412	0.000916884
P58200	Vesicle transport through interaction with t-SNAREs homolog 1B (Vesicle transport v-SNARE protein Vti1-like 1) (Vti1-rp1)	Vti1b Vti1l1	VTI1B_RAT	-1.02007	0.157876	-6.46117	25	9.12485e-07	6.61666e-06
P59215	Guanine nucleotide-binding protein G(o) subunit alpha	Gnao1 Gna0 Gnao	GNAO_RAT	0.521989	0.172264	3.03017	12	0.0104633	0.0287591
P60123	RuvB-like 1 (EC 3.6.4.12) (49 kDa TATA box-binding protein-interacting protein) (49 kDa TBP-interacting protein) (DNA helicase p50) (Pontin 52) (TIP49a)	Ruvbl1 Tip49 Tip49a	RUVB1_RAT	-1.97401	0.0981824	-20.1055	77	0	0
P60711	Actin, cytoplasmic 1 (Beta-actin) [Cleaved into: Actin, cytoplasmic 1, N-terminally processed]	Actb	ACTB_RAT	-0.346489	0.134425	-2.57757	40	0.0137409	0.0357909
P60868	40S ribosomal protein S20	Rps20	RS20_RAT	-0.768424	0.0944005	-8.14004	84	3.17968e-12	5.09808e-11
P60892	Ribose-phosphate pyrophosphokinase 1 (EC 2.7.6.1) (Phosphoribosyl pyrophosphate synthase I) (PRS-I)	Prps1	PRPS1_RAT	-0.544565	0.150889	-3.60903	88	0.000509979	0.00205558
P61212	ADP-ribosylation factor-like protein 1	Arl1 Arf7	ARL1_RAT	-0.43195	0.14794	-2.91975	28	0.00684419	0.0201966
P61314	60S ribosomal protein L15	Rpl15	RL15_RAT	-1.23866	0.109977	-11.2629	56	4.44089e-16	9.15458e-15
P61354	60S ribosomal protein L27	Rpl27	RL27_RAT	-0.502703	0.068044	-7.38792	38	7.38931e-09	7.84027e-08
P61751	ADP-ribosylation factor 4	Arf4	ARF4_RAT	-1.21986	0.131033	-9.30953	9	6.4694e-06	4.02386e-05
P61805	Dolichyl-diphosphooligosaccharide--protein glycosyltransferase subunit DAD1 (Oligosaccharyl transferase subunit DAD1) (EC 2.4.99.18) (Defender against cell death 1) (DAD-1)	Dad1	DAD1_RAT	-0.699385	0.139942	-4.99768	23	4.69127e-05	0.000247062
P61983	14-3-3 protein gamma [Cleaved into: 14-3-3 protein gamma, N-terminally processed]	Ywhag	1433G_RAT	-0.286221	0.114234	-2.50558	292	0.0127695	0.0336248
P62083	40S ribosomal protein S7 (S8)	Rps7	RS7_RAT	-0.620697	0.154395	-4.02019	93	0.000118097	0.000549722
P62138	Serine/threonine-protein phosphatase PP1-alpha catalytic subunit (PP-1A) (EC 3.1.3.16)	Ppp1ca Ppp1a	PP1A_RAT	-0.439826	0.11372	-3.86763	38	0.000417359	0.00172071
P62243	40S ribosomal protein S8	Rps8	RS8_RAT	-0.37476	0.0489148	-7.66148	113	6.84164e-12	1.01778e-10
P62246	40S ribosomal protein S15a	Rps15a	RS15A_RAT	-0.413831	0.126152	-3.28042	67	0.00164708	0.0059123
P62250	40S ribosomal protein S16	Rps16	RS16_RAT	-0.645165	0.0743526	-8.6771	68	1.29452e-12	2.14712e-11
P62260	14-3-3 protein epsilon (14-3-3E) (Mitochondrial import stimulation factor L subunit) (MSF L)	Ywhae	1433E_RAT	-0.468721	0.0759902	-6.16817	688	1.17836e-09	1.38242e-08
P62268	40S ribosomal protein S23	Rps23	RS23_RAT	-1.07684	0.124351	-8.65971	46	3.21236e-11	4.50043e-10
P62271	40S ribosomal protein S18	Rps18	RS18_RAT	-0.725622	0.130686	-5.55239	56	8.02977e-07	5.94203e-06
P62275	40S ribosomal protein S29	Rps29	RS29_RAT	-0.827864	0.115084	-7.19355	37	1.56771e-08	1.52852e-07
P62282	40S ribosomal protein S11	Rps11	RS11_RAT	-0.574065	0.0737361	-7.7854	49	4.0726e-10	5.11023e-09
P62329	Thymosin beta-4 (T beta 4) [Cleaved into: Hematopoietic system regulatory peptide (Seraspenide)]	Tmsb4x Thyb4 Tmsb4	TYB4_RAT	-0.683999	0.184669	-3.70392	143	0.000302499	0.00129527
P62425	60S ribosomal protein L7a	Rpl7a	RL7A_RAT	-0.609686	0.112623	-5.4135	52	1.59603e-06	1.1126e-05
P62630	Elongation factor 1-alpha 1 (EF-1-alpha-1) (Elongation factor Tu) (EF-Tu) (Eukaryotic elongation factor 1 A-1) (eEF1A-1)	Eef1a1 Eef1a	EF1A1_RAT	-1.89867	0.140502	-13.5135	166	0	0
P62634	Cellular nucleic acid-binding protein (CNBP) (Zinc finger protein 9)	Cnbp Znf9	CNBP_RAT	-0.869949	0.106286	-8.185	7	7.87464e-05	0.000390906
P62703	40S ribosomal protein S4, X isoform	Rps4x Rps4	RS4X_RAT	-0.539638	0.0883782	-6.10601	158	7.62106e-09	8.02715e-08
P62718	60S ribosomal protein L18a	Rpl18a	RL18A_RAT	-0.579214	0.0755215	-7.66952	67	9.48868e-11	1.29171e-09
P62752	60S ribosomal protein L23a	Rpl23a	RL23A_RAT	-0.829351	0.144389	-5.74388	53	4.61358e-07	3.52243e-06
P62755	40S ribosomal protein S6	Rps6	RS6_RAT	-0.77376	0.138069	-5.60414	32	3.42449e-06	2.25641e-05
P62762	Visinin-like protein 1 (VILIP) (21 kDa CABP) (Neural visinin-like protein 1) (NVL-1) (NVP-1)	Vsnl1 Visl1	VISL1_RAT	-0.574137	0.092665	-6.19583	228	2.68181e-09	2.98154e-08
P62828	GTP-binding nuclear protein Ran (GTPase Ran) (Ras-like protein TC4) (Ras-related nuclear protein)	Ran	RAN_RAT	-0.428839	0.101616	-4.22018	51	0.000100336	0.00048423
P62832	60S ribosomal protein L23	Rpl23	RL23_RAT	-0.522902	0.045761	-11.4268	16	4.16717e-09	4.55547e-08
P62845	40S ribosomal protein S15 (RIG protein)	Rps15 Rig	RS15_RAT	-0.408562	0.0799382	-5.11097	6	0.0021976	0.00758645
P62853	40S ribosomal protein S25	Rps25	RS25_RAT	-0.52721	0.0824121	-6.39724	10	7.86026e-05	0.000390906
P62856	40S ribosomal protein S26	Rps26	RS26_RAT	-0.619148	0.0842874	-7.34568	36	1.16165e-08	1.15604e-07
P62859	40S ribosomal protein S28	Rps28	RS28_RAT	-0.49297	0.05171	-9.53336	16	5.3184e-08	4.79653e-07
P62864	40S ribosomal protein S30	Fau	RS30_RAT	-0.480808	0.0405074	-11.8696	16	2.40981e-09	2.73808e-08
P62890	60S ribosomal protein L30	Rpl30	RL30_RAT	-0.609948	0.0604431	-10.0913	40	1.48503e-12	2.43512e-11
P62898	Cytochrome c, somatic	Cycs	CYC_RAT	-0.396984	0.157899	-2.51417	119	0.0132668	0.0346185
P62902	60S ribosomal protein L31	Rpl31	RL31_RAT	-0.680408	0.11501	-5.91606	49	3.15132e-07	2.4849e-06
P62907	60S ribosomal protein L10a	Rpl10a	RL10A_RAT	-0.690273	0.125111	-5.51731	52	1.10098e-06	7.86491e-06
P62909	40S ribosomal protein S3	Rps3	RS3_RAT	-0.359129	0.0444022	-8.0881	226	3.68594e-14	6.99844e-13
P62912	60S ribosomal protein L32	Rpl32	RL32_RAT	-0.600173	0.0868825	-6.90787	16	3.52314e-06	2.3004e-05
P62914	60S ribosomal protein L11	Rpl11	RL11_RAT	-1.80868	0.174495	-10.3652	55	1.5099e-14	2.98464e-13
P62919	60S ribosomal protein L8	Rpl8	RL8_RAT	-1.27294	0.179245	-7.10168	67	9.95966e-10	1.18775e-08
P62961	Nuclease-sensitive element-binding protein 1 (CCAAT-binding transcription factor I subunit A) (CBF-A) (DNA-binding protein B) (DBPB) (Enhancer factor I subunit A) (EFI-A) (Y-box transcription factor) (Y-box-binding protein 1) (YB-1)	Ybx1 Msy-1 Nsep1 Yb1	YBOX1_RAT	-0.876941	0.115622	-7.58456	11	1.08057e-05	6.39044e-05
P62963	Profilin-1 (Profilin I)	Pfn1	PROF1_RAT	-0.930547	0.133493	-6.97075	134	1.2986e-10	1.75129e-09
P63004	Platelet-activating factor acetylhydrolase IB subunit alpha (Lissencephaly-1 protein) (LIS-1) (PAF acetylhydrolase 45 kDa subunit) (PAF-AH 45 kDa subunit) (PAF-AH alpha) (PAFAH alpha)	Pafah1b1 Lis-1 Lis1 Pafaha	LIS1_RAT	0.478359	0.0628762	7.60796	416	1.8785e-13	3.3057e-12
P63025	Vesicle-associated membrane protein 3 (VAMP-3) (Cellubrevin) (CEB) (Synaptobrevin-3)	Vamp3 Syb3	VAMP3_RAT	-0.974947	0.0748813	-13.0199	7	3.67137e-06	2.38639e-05
P63041	Complexin-1 (Complexin I) (CPX I) (Synaphin-2)	Cplx1	CPLX1_RAT	-0.576983	0.151214	-3.81566	208	0.000179086	0.000800067
P63081	V-type proton ATPase 16 kDa proteolipid subunit (V-ATPase 16 kDa proteolipid subunit) (Vacuolar proton pump 16 kDa proteolipid subunit)	Atp6v0c Atp6c Atp6l Atpl	VATL_RAT	0.324155	0.127741	2.53761	31	0.0164067	0.0419767
P63142	Potassium voltage-gated channel subfamily A member 2 (RAK) (RBK2) (RCK5) (Voltage-gated potassium channel subunit Kv1.2)	Kcna2	KCNA2_RAT	0.225266	0.0776163	2.9023	15	0.0109435	0.0296833
P63245	Guanine nucleotide-binding protein subunit beta-2-like 1 (Receptor for activated C kinase) (Receptor of activated protein kinase C 1) (RACK1) [Cleaved into: Guanine nucleotide-binding protein subunit beta-2-like 1, N-terminally processed]	Gnb2l1	GBLP_RAT	-0.587047	0.144906	-4.05124	110	9.52203e-05	0.000464199
P63312	Thymosin beta-10	Tmsb10 Ptmb10 Thyb10	TYB10_RAT	-0.249788	0.1034	-2.41573	43	0.020025	0.0499932
P63324	40S ribosomal protein S12	Rps12	RS12_RAT	-0.52691	0.0744712	-7.07536	111	1.41711e-10	1.89342e-09
P63329	Serine/threonine-protein phosphatase 2B catalytic subunit alpha isoform (EC 3.1.3.16) (CAM-PRP catalytic subunit) (Calmodulin-dependent calcineurin A subunit alpha isoform)	Ppp3ca Calna	PP2BA_RAT	7.54556	0.0799526	94.3754	7	3.95106e-12	6.0653e-11
P68101	Eukaryotic translation initiation factor 2 subunit 1 (Eukaryotic translation initiation factor 2 subunit alpha) (eIF-2-alpha) (eIF-2A) (eIF-2alpha)	Eif2s1 Eif2a	IF2A_RAT	-0.406282	0.120054	-3.38416	35	0.00177314	0.00631762
P68255	14-3-3 protein theta (14-3-3 protein tau)	Ywhaq	1433T_RAT	0.330671	0.127507	2.59336	85	0.0111895	0.0301239
P81155	Voltage-dependent anion-selective channel protein 2 (VDAC-2) (B36-VDAC) (Outer mitochondrial membrane protein porin 2)	Vdac2	VDAC2_RAT	-0.164763	0.0634322	-2.59747	169	0.0102199	0.0282516
P81795	Eukaryotic translation initiation factor 2 subunit 3 (Eukaryotic translation initiation factor 2 subunit gamma) (eIF-2-gamma) (PP42)	Eif2s3 Eif2g	IF2G_RAT	-0.246113	0.0440669	-5.58499	98	2.0922e-07	1.72517e-06
P82471	Guanine nucleotide-binding protein G(q) subunit alpha (Guanine nucleotide-binding protein alpha-q)	Gnaq	GNAQ_RAT	0.218974	0.0769674	2.84502	42	0.00683599	0.0201966
P83732	60S ribosomal protein L24 (L30)	Rpl24	RL24_RAT	-0.576405	0.178747	-3.22469	20	0.00424967	0.0136273
P84083	ADP-ribosylation factor 5	Arf5	ARF5_RAT	-1.02053	0.0759091	-13.4441	8	8.97895e-07	6.54375e-06
P84087	Complexin-2 (Complexin II) (CPX II) (Synaphin-1)	Cplx2	CPLX2_RAT	-0.986313	0.181899	-5.4223	115	3.29262e-07	2.5822e-06
P84100	60S ribosomal protein L19	Rpl19	RL19_RAT	-1.10589	0.198962	-5.55828	38	2.29735e-06	1.5491e-05
P84903	Stromal interaction molecule 1	Stim1 Sim	STIM1_RAT	-1.21961	0.122663	-9.94278	9	3.75322e-06	2.42865e-05
P85108	Tubulin beta-2A chain	Tubb2a	TBB2A_RAT	-0.419574	0.0562754	-7.45573	15	2.02803e-06	1.39355e-05
P85834	Elongation factor Tu, mitochondrial	Tufm	EFTU_RAT	-0.196775	0.062542	-3.14629	235	0.00186713	0.00659837
P85972	Vinculin (Metavinculin)	Vcl	VINC_RAT	-0.371483	0.086351	-4.30201	35	0.000129214	0.000591922
P85973	Purine nucleoside phosphorylase (PNP) (EC 2.4.2.1) (Inosine phosphorylase) (Inosine-guanosine phosphorylase)	Pnp Np	PNPH_RAT	-0.208587	0.0799122	-2.6102	190	0.00977031	0.0271649
P97526	Neurofibromin (Neurofibromatosis-related protein NF-1)	Nf1	NF1_RAT	-0.505193	0.107729	-4.6895	22	0.000112027	0.000528284
P97534	Peptidyl-prolyl cis-trans isomerase FKBP1B (PPIase FKBP1B) (EC 5.2.1.8) (12.6 kDa FK506-binding protein) (12.6 kDa FKBP) (FKBP-12.6) (Calstabin-2) (FK506-binding protein 1B) (FKBP-1B) (Immunophilin FKBP12.6) (Rotamase)	Fkbp1b	FKB1B_RAT	0.545813	0.107995	5.05407	32	1.69813e-05	9.53465e-05
P97608	5-oxoprolinase (EC 3.5.2.9) (5-oxo-L-prolinase) (5-OPase) (Pyroglutamase)	Oplah	OPLA_RAT	-0.355942	0.0764459	-4.65612	22	0.000121521	0.00056024
P97610	Synaptotagmin-12 (Synaptotagmin XII) (SytXII) (Synaptotagmin-related gene 1 protein) (Srg1)	Syt12 Srg1 Sytr1	SYT12_RAT	0.190755	0.0515946	3.69718	12	0.00305147	0.0100761
P97615	Thioredoxin, mitochondrial (MTRX) (Mt-Trx) (Thioredoxin-2)	Txn2 Trx2	THIOM_RAT	0.560918	0.0498631	11.2492	12	9.90044e-08	8.60623e-07
	Neuronal cell adhesion molecule	Nrcam	NRCAM_RAT	-0.371226	0.0876585	-4.23492	14	0.000832144	0.00322178
P97700	Mitochondrial 2-oxoglutarate/malate carrier protein (OGCP) (Solute carrier family 25 member 11)	Slc25a11 Slc20a4	M2OM_RAT	0.603656	0.0701574	8.6043	8	2.5759e-05	0.000140796
P97779	Hyaluronan-mediated motility receptor (Intracellular hyaluronic acid-binding protein) (Receptor for hyaluronan-mediated motility) (CD antigen CD168)	Hmmr Ihabp Rhamm	HMMR_RAT	-3.13147	0.976449	-3.207	9	0.0107104	0.0291606
P97834	COP9 signalosome complex subunit 1 (SGN1) (Signalosome subunit 1) (G protein pathway suppressor 1) (GPS-1) (JAB1-containing signalosome subunit 1) (MFH protein)	Gps1 Cops1 Csn1	CSN1_RAT	-0.366827	0.132275	-2.77321	110	0.00652149	0.0194031
P97852	Peroxisomal multifunctional enzyme type 2 (MFE-2) (17-beta-hydroxysteroid dehydrogenase 4) (17-beta-HSD 4) (D-bifunctional protein) (DBP) (Multifunctional protein 2) (MPF-2) [Cleaved into: (3R)-hydroxyacyl-CoA dehydrogenase (EC 1.1.1.n12); Enoyl-CoA hydratase 2 (EC 4.2.1.107) (EC 4.2.1.119) (3-alpha,7-alpha,12-alpha-trihydroxy-5-beta-cholest-24-enoyl-CoA hydratase)]	Hsd17b4 Edh17b4	DHB4_RAT	-0.431579	0.0980673	-4.40085	118	2.37993e-05	0.00013158
P97874	Cyclin-G-associated kinase (EC 2.7.11.1)	Gak	GAK_RAT	-0.530308	0.128276	-4.13413	23	0.000403003	0.00167589
Q01062	cGMP-dependent 3',5'-cyclic phosphodiesterase (EC 3.1.4.17) (Cyclic GMP-stimulated phosphodiesterase) (CGS-PDE) (cGSPDE)	Pde2a	PDE2A_RAT	-2.09949	0.227022	-9.24796	7	3.57333e-05	0.0001924
Q01205	Dihydrolipoyllysine-residue succinyltransferase component of 2-oxoglutarate dehydrogenase complex, mitochondrial (EC 2.3.1.61) (2-oxoglutarate dehydrogenase complex component E2) (OGDC-E2) (Dihydrolipoamide succinyltransferase component of 2-oxoglutarate dehydrogenase complex) (E2K)	Dlst	ODO2_RAT	1.57308	0.0583618	26.954	133	0	0
Q01986	Dual specificity mitogen-activated protein kinase kinase 1 (MAP kinase kinase 1) (MAPKK 1) (EC 2.7.12.2) (ERK activator kinase 1) (MAPK/ERK kinase 1) (MEK 1)	Map2k1 Mek1 Prkmk1	MP2K1_RAT	-0.357895	0.0897978	-3.98557	115	0.000118562	0.000550112
Q02356	AMP deaminase 2 (EC 3.5.4.6) (AMP deaminase isoform L)	Ampd2	AMPD2_RAT	-0.358469	0.0669218	-5.35653	126	3.88797e-07	3.03262e-06
Q02765	Cathepsin S (EC 3.4.22.27)	Ctss	CATS_RAT	-0.489824	0.0684611	-7.15478	9	5.33857e-05	0.000278107
Q04462	Valine--tRNA ligase (EC 6.1.1.9) (Valyl-tRNA synthetase) (ValRS)	Vars Vars2	SYVC_RAT	-0.545105	0.0536343	-10.1634	328	0	0
Q05175	Brain acid soluble protein 1 (22 kDa neuronal tissue-enriched acidic protein) (Neuronal axonal membrane protein NAP-22)	Basp1 Nap22	BASP1_RAT	-0.712539	0.0789724	-9.02264	212	0	0
Q05764	Beta-adducin (Adducin-63) (Erythrocyte adducin subunit beta)	Add2	ADDB_RAT	-1.38525	0.108585	-12.7573	5	5.26423e-05	0.000275227
Q07803	Elongation factor G, mitochondrial (EF-Gmt) (Elongation factor G 1, mitochondrial) (mEF-G 1) (Elongation factor G1)	Gfm1 Efg Efg1 Gfm	EFGM_RAT	0.349294	0.0496415	7.03631	8	0.000108637	0.000517368
Q08406	Ciliary neurotrophic factor receptor subunit alpha (CNTF receptor subunit alpha) (CNTFR-alpha)	Cntfr	CNTFR_RAT	-0.364053	0.0793238	-4.58945	8	0.00177984	0.00632587
Q09073	ADP/ATP translocase 2 (ADP,ATP carrier protein 2) (Adenine nucleotide translocator 2) (ANT 2) (Solute carrier family 25 member 5) [Cleaved into: ADP/ATP translocase 2, N-terminally processed]	Slc25a5 Ant2	ADT2_RAT	-0.198678	0.0592797	-3.35154	110	0.00110224	0.00415281
Q0VGK4	Glycerophosphodiester phosphodiesterase domain-containing protein 1 (EC 3.1.-.-)	Gdpd1	GDPD1_RAT	-0.265151	0.0544029	-4.87384	5	0.00457753	0.0145173
Q1HCL7	NAD kinase 2, mitochondrial (EC 2.7.1.23) (Mitochondrial NAD kinase) (NAD kinase domain-containing protein 1, mitochondrial)	Nadk2 Mnadk Nadkd1	NAKD2_RAT	0.228704	0.0776188	2.94651	33	0.0058568	0.0179054
Q1WIM1	Cell adhesion molecule 4 (Immunoglobulin superfamily member 4C) (IgSF4C) (Nectin-like protein 4) (NECL-4)	Cadm4 Igsf4c Necl4	CADM4_RAT	0.365624	0.07002	5.22171	116	7.88471e-07	5.86476e-06
Q1WIM3	Cell adhesion molecule 3 (Immunoglobulin superfamily member 4B) (IgSF4B) (Nectin-like protein 1) (NECL-1)	Cadm3 Igsf4b Necl1	CADM3_RAT	0.308407	0.0627375	4.91584	43	1.33289e-05	7.72434e-05
Q3B8Q0	Microtubule-associated protein RP/EB family member 2	Mapre2	MARE2_RAT	-0.32713	0.0839692	-3.89584	62	0.000242491	0.00105396
Q3KRE8	Tubulin beta-2B chain (T beta-15)	Tubb2b Tubb2a	TBB2B_RAT	-0.624203	0.0719394	-8.67678	16	1.90392e-07	1.58807e-06
Q3MIE0	Enoyl-CoA hydratase domain-containing protein 3, mitochondrial	Echdc3	ECHD3_RAT	-0.418704	0.0650808	-6.43361	16	8.26679e-06	4.9912e-05
Q3MIE4	Synaptic vesicle membrane protein VAT-1 homolog (EC 1.-.-.-) (Mitofusin-binding protein) (Protein MIB)	Vat1	VAT1_RAT	0.335721	0.10856	3.09248	238	0.00222177	0.00761523
Q498R7	UPF0587 protein C1orf123 homolog		CA123_RAT	0.294495	0.0776057	3.79476	30	0.000669015	0.00263768
Q499N5	Acyl-CoA synthetase family member 2, mitochondrial (EC 6.2.1.-)	Acsf2	ACSF2_RAT	0.228605	0.0595374	3.83969	224	0.000160346	0.000720806
Q4FZT2	Protein phosphatase methylesterase 1 (PME-1) (EC 3.1.1.89)	Ppme1 Pme1	PPME1_RAT	-3.55513	0.0810878	-43.8429	83	0	0
Q4FZU6	Annexin A8 (Annexin VIII) (Annexin-8)	Anxa8	ANXA8_RAT	0.26837	0.0552019	4.86162	14	0.000251725	0.0010843
Q4FZY0	EF-hand domain-containing protein D2 (Swiprosin-1)	Efhd2 Sws1	EFHD2_RAT	-0.282589	0.107742	-2.62282	192	0.00942063	0.0263449
Q4G061	Eukaryotic translation initiation factor 3 subunit B (eIF3b) (Eukaryotic translation initiation factor 3 subunit 9) (eIF-3-eta)	Eif3b Eif3s9	EIF3B_RAT	-0.318769	0.0641886	-4.96614	121	2.26669e-06	1.5356e-05
Q4G075	Leukocyte elastase inhibitor A (Serine protease inhibitor EIA) (Serpin B1a)	Serpinb1a	ILEUA_RAT	0.292828	0.107824	2.71581	121	0.00757974	0.021788
Q4KLH4	Paraspeckle component 1	Pspc1	PSPC1_RAT	-0.943674	0.116065	-8.13056	5	0.000456845	0.00185176
Q4KM35	Proteasome subunit beta type-10 (EC 3.4.25.1) (Low molecular mass protein 10) (Macropain subunit MECl-1) (Multicatalytic endopeptidase complex subunit MECl-1) (Proteasome MECl-1) (Proteasome subunit beta-2i)	Psmb10 Lmp10 Mecl1	PSB10_RAT	-0.598837	0.0776667	-7.71034	12	5.47336e-06	3.47932e-05
Q4KM49	Tyrosine--tRNA ligase, cytoplasmic (EC 6.1.1.1) (Tyrosyl-tRNA synthetase) (TyrRS) [Cleaved into: Tyrosine--tRNA ligase, cytoplasmic, N-terminally processed]	Yars	SYYC_RAT	-0.200901	0.0628898	-3.19449	292	0.00155405	0.00563441
Q4KMA2	UV excision repair protein RAD23 homolog B	Rad23b	RD23B_RAT	1.17493	0.115856	10.1412	63	7.10543e-15	1.4441e-13
Q4QQW3	Hydroxyacid-oxoacid transhydrogenase, mitochondrial (HOT) (EC 1.1.99.24) (Alcohol dehydrogenase iron-containing protein 1) (ADHFe1)	Adhfe1	HOT_RAT	0.610867	0.156725	3.89771	6	0.00800514	0.022739
Q4QR85	Methylosome protein 50 (MEP-50) (WD repeat-containing protein 77)	Wdr77 Mep50	MEP50_RAT	-3.37991	0.329305	-10.2638	24	2.94905e-10	3.76591e-09
Q4V7C6	GMP synthase [glutamine-hydrolyzing] (EC 6.3.5.2) (GMP synthetase) (Glutamine amidotransferase)	Gmps	GUAA_RAT	-1.23871	0.0709317	-17.4634	152	0	0
Q4V8C9	Leucine-rich repeat-containing protein 56	Lrrc56	LRC56_RAT	-1.22555	0.0929318	-13.1876	6	1.17389e-05	6.88586e-05
Q4V8F9	Hydroxysteroid dehydrogenase-like protein 2 (EC 1.-.-.-)	Hsdl2	HSDL2_RAT	0.604151	0.159709	3.78282	5	0.0128527	0.0337208
Q4VSI4	Ubiquitin carboxyl-terminal hydrolase 7 (EC 3.4.19.12) (Deubiquitinating enzyme 7) (Herpesvirus-associated ubiquitin-specific protease) (rHAUSP) (Ubiquitin thioesterase 7) (Ubiquitin-specific-processing protease 7)	Usp7 Hausp	UBP7_RAT	1.98701	0.260498	7.62773	49	7.1149e-10	8.70068e-09
Q505J8	Phenylalanine--tRNA ligase alpha subunit (EC 6.1.1.20) (Phenylalanyl-tRNA synthetase alpha subunit) (PheRS)	Farsa Farsla	SYFA_RAT	-0.579214	0.106226	-5.45266	57	1.1113e-06	7.88772e-06
Q568Z9	Phytanoyl-CoA hydroxylase-interacting protein (Phytanoyl-CoA hydroxylase-associated protein 1) (PAHX-AP1) (PAHXAP1)	Phyhip	PHYIP_RAT	-0.482686	0.180035	-2.68107	40	0.0106096	0.0289955
Q58FK9	Kynurenine--oxoglutarate transaminase 3 (EC 2.6.1.7) (Cysteine-S-conjugate beta-lyase 2) (EC 4.4.1.13) (Kynurenine aminotransferase III) (KATIII) (Kynurenine--glyoxylate transaminase) (EC 2.6.1.63) (Kynurenine--oxoglutarate transaminase III)	Ccbl2 Kat3	KAT3_RAT	0.624196	0.0131655	47.4116	6	5.90142e-09	6.40282e-08
Q5BJS7	Copine-9 (Copine IX)	Cpne9	CPNE9_RAT	0.258299	0.0482549	5.35281	16	6.47105e-05	0.000326494
Q5BK81	Prostaglandin reductase 2 (PRG-2) (EC 1.3.1.48) (15-oxoprostaglandin 13-reductase) (Zinc-binding alcohol dehydrogenase domain-containing protein 1)	Ptgr2 Zadh1	PTGR2_RAT	0.253149	0.0694476	3.64517	16	0.00218084	0.00754663
Q5EGY4	Synaptobrevin homolog YKT6 (EC 2.3.1.-)	Ykt6	YKT6_RAT	-0.323234	0.0814847	-3.96681	12	0.00187022	0.00659837
Q5FVI4	Cell cycle exit and neuronal differentiation protein 1	Cend1	CEND_RAT	-1.09324	0.113111	-9.66522	59	9.05942e-14	1.67599e-12
Q5FVJ8	Sentrin-specific protease 8 (EC 3.4.22.68) (Deneddylase-1) (NEDD8-specific protease 1) (Sentrin/SUMO-specific protease SENP8)	Senp8	SENP8_RAT	1.3513	0.169982	7.94966	4	0.00135605	0.0049791
Q5FVQ4	Malectin	Mlec	MLEC_RAT	-1.12552	0.158323	-7.10901	22	3.95472e-07	3.0597e-06
Q5FWT1	Protein FAM98A	Fam98a	FA98A_RAT	-0.360235	0.032743	-11.0019	3	0.00160805	0.00580105
Q5HZE4	Methylthioribose-1-phosphate isomerase (M1Pi) (MTR-1-P isomerase) (EC 5.3.1.23) (S-methyl-5-thioribose-1-phosphate isomerase) (Translation initiation factor eIF-2B subunit alpha/beta/delta-like protein)	Mri1	MTNA_RAT	-0.695039	0.240484	-2.89017	36	0.00648592	0.019363
Q5HZY0	UBX domain-containing protein 4 (Erasin) (UBX domain-containing protein 2)	Ubxn4 Ubxd2 Ubxdc1	UBXN4_RAT	-0.976398	0.0896165	-10.8953	5	0.000113159	0.000530157
Q5HZY2	GTP-binding protein SAR1b	Sar1b	SAR1B_RAT	-1.10378	0.134076	-8.23249	5	0.000430854	0.00177129
Q5I034	Uncharacterized protein C12orf43 homolog		CL043_RAT	0.722225	0.0875863	8.24587	12	2.75425e-06	1.83999e-05
Q5I0D7	Xaa-Pro dipeptidase (X-Pro dipeptidase) (EC 3.4.13.9) (Imidodipeptidase) (Peptidase D) (Proline dipeptidase) (Prolidase)	Pepd	PEPD_RAT	-0.151974	0.0554341	-2.74152	132	0.00696394	0.0205081
Q5I0K3	Citrate lyase subunit beta-like protein, mitochondrial (Citrate lyase beta-like) (EC 4.1.-.-)	Clybl	CLYBL_RAT	0.467314	0.121359	3.85069	10	0.00320862	0.0105468
Q5M7U6	Actin-related protein 2 (Actin-like protein 2)	Actr2 Arp2	ARP2_RAT	-0.287223	0.0956279	-3.00354	215	0.00298488	0.00987885
Q5M823	NudC domain-containing protein 2	Nudcd2	NUDC2_RAT	-0.632232	0.141265	-4.4755	32	9.05833e-05	0.00044309
Q5PPH0	Enolase-phosphatase E1 (EC 3.1.3.77) (2,3-diketo-5-methylthio-1-phosphopentane phosphatase) (MASA homolog)	Enoph1 Masa	ENOPH_RAT	0.292362	0.0701033	4.17045	32	0.000216448	0.000949343
Q5PPI4	Lysosome-associated membrane glycoprotein 5 (Brain and dendritic cell-associated LAMP) (Brain-associated LAMP-like protein) (BAD-LAMP) (Lysosome-associated membrane protein 5) (LAMP-5)	Lamp5	LAMP5_RAT	-0.372144	0.11492	-3.2383	40	0.00242057	0.00823792
Q5PPL3	Sterol-4-alpha-carboxylate 3-dehydrogenase, decarboxylating (EC 1.1.1.170)	Nsdhl	NSDHL_RAT	0.397101	0.066312	5.98838	12	6.32864e-05	0.000320429
Q5PPN5	Tubulin polymerization-promoting protein family member 3	Tppp3	TPPP3_RAT	0.339279	0.0840319	4.03751	149	8.61419e-05	0.000422798
Q5RJP0	Aldose reductase-related protein 1 (EC 1.1.1.21) (Aldehyde reductase) (Aldo-keto reductase family 1 member B7) (Aldose reductase-like protein AKR1B14)	Akr1b7 Akr1b14	ALD1_RAT	0.595501	0.104003	5.72579	69	2.45546e-07	1.96846e-06
Q5RJR2	Twinfilin-1	Twf1 Ptk9	TWF1_RAT	-0.213349	0.0774582	-2.75438	119	0.00680431	0.0201614
Q5RKI0	WD repeat-containing protein 1	Wdr1	WDR1_RAT	-0.240284	0.0740441	-3.24515	496	0.00125317	0.00463674
Q5RKI1	Eukaryotic initiation factor 4A-II (eIF-4A-II) (eIF4A-II) (EC 3.6.4.13) (ATP-dependent RNA helicase eIF4A-2)	Eif4a2	IF4A2_RAT	-0.273656	0.102542	-2.66871	216	0.00819221	0.0231791
Q5U1Z2	Trafficking protein particle complex subunit 3	Trappc3	TPPC3_RAT	-0.17618	0.0631759	-2.78872	36	0.0084021	0.023634
Q5U204	Ragulator complex protein LAMTOR3 (Late endosomal/lysosomal adaptor and MAPK and MTOR activator 3) (Mitogen-activated protein kinase kinase 1-interacting protein 1)	Lamtor3 Map2k1ip1	LTOR3_RAT	-0.194882	0.0635505	-3.06657	16	0.00737852	0.0214793
Q5U211	Sorting nexin-3	Snx3	SNX3_RAT	-0.336269	0.0650164	-5.17206	83	1.57727e-06	1.10485e-05
Q5U2N0	CTP synthase 2 (EC 6.3.4.2) (CTP synthetase 2) (UTP--ammonia ligase 2)	Ctps2	PYRG2_RAT	-1.24959	0.057159	-21.8617	7	1.05765e-07	9.08443e-07
Q5U2P0	DIS3-like exonuclease 1 (EC 3.1.13.-)	Dis3l	DI3L1_RAT	0.229979	0.0424845	5.41325	16	5.74437e-05	0.000294987
Q5U2Z3	Nucleosome assembly protein 1-like 4	Nap1l4	NP1L4_RAT	-0.468262	0.110461	-4.23918	152	3.87839e-05	0.000206513
Q5XHY5	Threonine--tRNA ligase, cytoplasmic (EC 6.1.1.3) (Threonyl-tRNA synthetase) (ThrRS)	Tars	SYTC_RAT	-0.267842	0.0700995	-3.82088	105	0.000225557	0.000986301
Q5XI32	F-actin-capping protein subunit beta (CapZ beta)	Capzb	CAPZB_RAT	-0.372488	0.0839142	-4.43892	184	1.55544e-05	8.87154e-05
Q5XI72	Eukaryotic translation initiation factor 4H (eIF-4H) (Williams-Beuren syndrome chromosomal region 1 protein homolog)	Eif4h Wbscr1	IF4H_RAT	1.67697	0.0949796	17.6561	92	0	0
Q5XI78	2-oxoglutarate dehydrogenase, mitochondrial (EC 1.2.4.2) (2-oxoglutarate dehydrogenase complex component E1) (OGDC-E1) (Alpha-ketoglutarate dehydrogenase)	Ogdh Ogdhl	ODO1_RAT	0.227462	0.061546	3.69581	384	0.000251051	0.0010843
Q5XIA3	tRNA wybutosine-synthesizing protein 4 (tRNA yW-synthesizing protein 4) (EC 2.1.1.290) (EC 2.3.1.231) (Leucine carboxyl methyltransferase 2) (tRNA(Phe) (7-(3-amino-3-(methoxycarbonyl)propyl)wyosine(37)-N)-methoxycarbonyltransferase) (tRNA(Phe) (7-(3-amino-3-carboxypropyl)wyosine(37)-O)-methyltransferase)	Lcmt2 Tyw4	TYW4_RAT	-0.834685	0.194393	-4.2938	28	0.000190273	0.000842219
Q5XIC0	Enoyl-CoA delta isomerase 2, mitochondrial (EC 5.3.3.8) (Delta(3),delta(2)-enoyl-CoA isomerase) (D3,D2-enoyl-CoA isomerase) (Dodecenoyl-CoA isomerase) (Peroxisomal 3,2-trans-enoyl-CoA isomerase) (pECI)	Eci2 Peci	ECI2_RAT	0.341541	0.0936496	3.64701	14	0.00264048	0.00890236
Q5XIC3	Hsp90 co-chaperone Cdc37-like 1	Cdc37l1	CD37L_RAT	0.379273	0.125853	3.01362	9	0.0146297	0.0379006
Q5XIE0	Acidic leucine-rich nuclear phosphoprotein 32 family member E	Anp32e	AN32E_RAT	-0.439563	0.0717971	-6.1223	6	0.000867408	0.00334671
Q5XIE6	3-hydroxyisobutyryl-CoA hydrolase, mitochondrial (EC 3.1.2.4) (3-hydroxyisobutyryl-coenzyme A hydrolase) (HIB-CoA hydrolase) (HIBYL-CoA-H)	Hibch	HIBCH_RAT	3.08218	0.213085	14.4645	19	1.04139e-11	1.5179e-10
Q5XIF6	Tubulin alpha-4A chain (Alpha-tubulin 4) (Tubulin alpha-4 chain)	Tuba4a Tuba4	TBA4A_RAT	-0.268836	0.0774533	-3.47095	88	0.000805807	0.00313418
Q5XIM5	Protein CDV3 homolog	Cdv3	CDV3_RAT	-0.310897	0.0470622	-6.60608	36	1.08507e-07	9.26482e-07
Q5XIM9	T-complex protein 1 subunit beta (TCP-1-beta) (CCT-beta)	Cct2 Cctb	TCPB_RAT	-0.544372	0.0548227	-9.92968	295	0	0
Q5XIT1	Microtubule-associated protein RP/EB family member 3 (EB1 protein family member 3) (EBF3) (End-binding protein 3) (EB3) (RP3)	Mapre3	MARE3_RAT	-0.165054	0.0649938	-2.53953	113	0.0124592	0.0329882
Q62651	Delta(3,5)-Delta(2,4)-dienoyl-CoA isomerase, mitochondrial (EC 5.3.3.-)	Ech1	ECH1_RAT	-0.145161	0.0584013	-2.48557	29	0.0189458	0.0475631
Q62658	Peptidyl-prolyl cis-trans isomerase FKBP1A (PPIase FKBP1A) (EC 5.2.1.8) (12 kDa FK506-binding protein) (12 kDa FKBP) (FKBP-12) (FK506-binding protein 1A) (FKBP-1A) (Immunophilin FKBP12) (Rotamase)	Fkbp1a Fkbp1	FKB1A_RAT	-0.385211	0.0742101	-5.19082	15	0.000109664	0.000519161
Q62667	Major vault protein (MVP)	Mvp	MVP_RAT	-0.520072	0.0782141	-6.64934	152	4.98151e-10	6.14386e-09
Q62688	Inactive phospholipase C-like protein 1 (PLC-L1) (PRIP1) (Phospholipase C-related but catalytically inactive protein) (p130)	Plcl1	PLCL1_RAT	0.300061	0.0735798	4.07803	77	0.000109733	0.000519161
Q62703	Reticulocalbin-2 (Calcium-binding protein ERC-55) (Taipoxin-associated calcium-binding protein 49) (TCBP-49)	Rcn2 Erc55	RCN2_RAT	-1.6027	0.11482	-13.9584	103	0	0
Q62718	Neurotrimin (GP65)	Ntm Hnt Nt	NTRI_RAT	0.22406	0.0336695	6.65468	16	5.53366e-06	3.48693e-05
Q62736	Non-muscle caldesmon (CDM) (L-caldesmon)	Cald1	CALD1_RAT	-1.25826	0.213743	-5.88677	5	0.0020101	0.00700623
Q62785	28 kDa heat- and acid-stable phosphoprotein (PDGF-associated protein) (PAP) (PDGFA-associated protein 1) (PAP1)	Pdap1 Haspp28	HAP28_RAT	-0.237611	0.083024	-2.86195	57	0.00587871	0.0179344
Q62812	Myosin-9 (Cellular myosin heavy chain, type A) (Myosin heavy chain 9) (Myosin heavy chain, non-muscle IIa) (Non-muscle myosin heavy chain A) (NMMHC-A) (Non-muscle myosin heavy chain IIa) (NMMHC II-a) (NMMHC-IIA)	Myh9	MYH9_RAT	-0.566518	0.0938209	-6.0383	98	2.79555e-08	2.61947e-07
Q62876	Synaptogyrin-1 (p29)	Syngr1	SNG1_RAT	-0.248395	0.0939585	-2.64366	42	0.0114807	0.0308092
Q62940	E3 ubiquitin-protein ligase NEDD4 (EC 6.3.2.-)	Nedd4 Nedd4a	NEDD4_RAT	-0.191077	0.0569471	-3.35534	83	0.00119716	0.00444088
Q62951	Dihydropyrimidinase-related protein 4 (DRP-4) (Collapsin response mediator protein 3) (CRMP-3) (UNC33-like phosphoprotein 4) (ULIP-4) (Fragment)	Dpysl4 Crmp3 Ulip4	DPYL4_RAT	0.183496	0.0713148	2.57305	295	0.0105695	0.0289407
Q62967	Diphosphomevalonate decarboxylase (EC 4.1.1.33) (Mevalonate (diphospho)decarboxylase) (MDDase) (Mevalonate pyrophosphate decarboxylase)	Mvd Mpd	MVD1_RAT	0.347145	0.0434487	7.98975	34	2.60714e-09	2.93914e-08
Q63016	Large neutral amino acids transporter small subunit 1 (4F2 light chain) (4F2 LC) (4F2LC) (Integral membrane protein E16) (Protein TA1) (L-type amino acid transporter 1) (Solute carrier family 7 member 5)	Slc7a5 Mpe16 Ta1	LAT1_RAT	-0.357223	0.043084	-8.29132	9	1.66144e-05	9.36507e-05
Q63186	Translation initiation factor eIF-2B subunit delta (eIF-2B GDP-GTP exchange factor subunit delta)	Eif2b4 Eif2bd	EI2BD_RAT	-0.425218	0.155339	-2.73736	27	0.0108233	0.0294124
Q63198	Contactin-1 (Neural cell surface protein F3)	Cntn1	CNTN1_RAT	-0.668575	0.0572825	-11.6715	401	0	0
Q63228	Glia maturation factor beta (GMF-beta)	Gmfb	GMFB_RAT	-0.780801	0.22341	-3.49493	26	0.0017182	0.00615225
Q63259	Receptor-type tyrosine-protein phosphatase-like N (R-PTP-N) (105 kDa islet cell antigen) (BEM-3) (Brain-enriched membrane-associated protein tyrosine phosphatase) (ICA105) (PTP IA-2) (PTPLP)	Ptprn	PTPRN_RAT	-0.449256	0.0614574	-7.31004	5	0.000750489	0.00293484
Q63312	Pleckstrin homology-like domain family B member 1 (Protein LL5-alpha) (Fragment)	Phldb1 Ll5	PHLB1_RAT	-0.482246	0.155212	-3.10701	10	0.0111171	0.0300006
Q63356	Unconventional myosin-Ie (Myosin heavy chain myr 3) (Unconventional myosin 1E)	Myo1e Myr3	MYO1E_RAT	0.498822	0.0775073	6.4358	9	0.00012012	0.000555557
Q63357	Unconventional myosin-Id (Myosin heavy chain myr 4)	Myo1d Myr4	MYO1D_RAT	0.18165	0.0512846	3.542	9	0.00629431	0.0189342
Q63377	Sodium/potassium-transporting ATPase subunit beta-3 (Sodium/potassium-dependent ATPase subunit beta-3) (ATPB-3) (CD antigen CD298)	Atp1b3	AT1B3_RAT	0.525939	0.185139	2.84077	56	0.00626411	0.0189103
Q63396	Activated RNA polymerase II transcriptional coactivator p15 (Positive cofactor 4) (PC4) (SUB1 homolog) (p14)	Sub1 Pc4 Rpo2tc1	TCP4_RAT	-0.296816	0.109459	-2.71167	21	0.0130671	0.0341592
Q63416	Inter-alpha-trypsin inhibitor heavy chain H3 (ITI heavy chain H3) (ITI-HC3) (Inter-alpha-inhibitor heavy chain 3)	Itih3	ITIH3_RAT	-0.388213	0.0979343	-3.96402	250	9.62391e-05	0.000467586
Q63424	Solute carrier family 15 member 2 (Kidney H(+)/peptide cotransporter) (Oligopeptide transporter, kidney isoform) (Peptide transporter 2)	Slc15a2 Pept2	S15A2_RAT	-0.888949	0.133293	-6.66911	8	0.000157656	0.000711282
Q63507	60S ribosomal protein L14	Rpl14	RL14_RAT	-0.391106	0.120249	-3.25247	15	0.0053561	0.0166212
Q63532	Cornifin-A (Small proline-rich protein 1A) (SPR1A) (SPRR1)	Sprr1a Spr Sprr1	SPR1A_RAT	-3.70969	0.0636574	-58.2758	12	4.44089e-16	9.15458e-15
Q63544	Gamma-synuclein (Persyn) (Sensory neuron synuclein)	Sncg	SYUG_RAT	-0.829281	0.123723	-6.70274	176	2.67074e-10	3.44096e-09
Q63560	Microtubule-associated protein 6 (MAP-6) (145-kDa STOP) (STOP145) (Stable tubule-only polypeptide) (STOP)	Map6 Mtap6	MAP6_RAT	0.595218	0.0558899	10.6498	280	0	0
Q63692	Hsp90 co-chaperone Cdc37 (Hsp90 chaperone protein kinase-targeting subunit) (p50Cdc37) [Cleaved into: Hsp90 co-chaperone Cdc37, N-terminally processed]	Cdc37	CDC37_RAT	0.500703	0.0700901	7.1437	246	1.02465e-11	1.50874e-10
Q63716	Peroxiredoxin-1 (EC 1.11.1.15) (HBP23) (Heme-binding 23 kDa protein) (Thioredoxin peroxidase 2) (Thioredoxin-dependent peroxide reductase 2)	Prdx1 Tdpx2	PRDX1_RAT	-0.411784	0.0742646	-5.54482	256	7.31894e-08	6.51927e-07
Q63797	Proteasome activator complex subunit 1 (11S regulator complex subunit alpha) (REG-alpha) (Activator of multicatalytic protease subunit 1) (Proteasome activator 28 subunit alpha) (PA28a) (PA28alpha)	Psme1	PSME1_RAT	-0.396361	0.0851314	-4.65587	168	6.52256e-06	4.03951e-05
Q64057	Alpha-aminoadipic semialdehyde dehydrogenase (Alpha-AASA dehydrogenase) (EC 1.2.1.31) (Aldehyde dehydrogenase family 7 member A1) (EC 1.2.1.3) (Antiquitin-1) (Betaine aldehyde dehydrogenase) (EC 1.2.1.8) (Delta1-piperideine-6-carboxylate dehydrogenase) (P6c dehydrogenase)	Aldh7a1 Ald7a1	AL7A1_RAT	0.20652	0.0465993	4.43182	191	1.57295e-05	8.9053e-05
Q641X8	Eukaryotic translation initiation factor 3 subunit E (eIF3e) (Eukaryotic translation initiation factor 3 subunit 6) (eIF-3 p48)	Eif3e Eif3s6 Int6	EIF3E_RAT	-3.18167	0.157278	-20.2296	17	2.48246e-13	4.26451e-12
Q641Y2	NADH dehydrogenase [ubiquinone] iron-sulfur protein 2, mitochondrial (EC 1.6.5.3) (EC 1.6.99.3) (Complex I-49kD) (CI-49kD) (NADH-ubiquinone oxidoreductase 49 kDa subunit)	Ndufs2	NDUS2_RAT	-0.224844	0.084864	-2.64946	55	0.0105043	0.028817
Q641Y8	ATP-dependent RNA helicase DDX1 (EC 3.6.4.13) (DEAD box protein 1)	Ddx1	DDX1_RAT	-0.251365	0.0905886	-2.7748	215	0.00600985	0.0182643
Q64232	Very-long-chain enoyl-CoA reductase (EC 1.3.1.93) (Synaptic glycoprotein SC2) (Trans-2,3-enoyl-CoA reductase) (TER)	Tecr Gpsn2	TECR_RAT	-0.963836	0.24004	-4.01531	33	0.000322142	0.00137124
Q64270	Translation initiation factor eIF-2B subunit alpha (eIF-2B GDP-GTP exchange factor subunit alpha)	Eif2b1 Eif2ba	EI2BA_RAT	-0.727723	0.183581	-3.96405	4	0.0166213	0.0423007
Q64428	Trifunctional enzyme subunit alpha, mitochondrial (TP-alpha) [Includes: Long-chain enoyl-CoA hydratase (EC 4.2.1.17); Long chain 3-hydroxyacyl-CoA dehydrogenase (EC 1.1.1.211)]	Hadha	ECHA_RAT	0.242742	0.0877045	2.76773	163	0.00629827	0.0189342
Q64537	Calpain small subunit 1 (CSS1) (Calcium-activated neutral proteinase small subunit) (CANP small subunit) (Calcium-dependent protease small subunit) (CDPS) (Calcium-dependent protease small subunit 1) (Calpain regulatory subunit)	Capns1 Capn4 Css1	CPNS1_RAT	-0.628448	0.103339	-6.08141	135	1.15072e-08	1.15311e-07
	Cytosolic acyl coenzyme A thioester hydrolase		BACH_RAT	0.218101	0.0735055	2.96714	12	0.0117635	0.0314347
Q64611	Cysteine sulfinic acid decarboxylase (EC 4.1.1.29) (Cysteine-sulfinate decarboxylase) (Sulfinoalanine decarboxylase)	Csad Csd	CSAD_RAT	-3.05547	0.0799294	-38.2272	37	0	0
Q66H80	Coatomer subunit delta (Archain) (Delta-coat protein) (Delta-COP)	Arcn1 Copd	COPD_RAT	-1.42824	0.186261	-7.66791	69	8.09015e-11	1.11182e-09
Q66HA8	Heat shock protein 105 kDa (Heat shock 110 kDa protein)	Hsph1 Hsp105 Hsp110	HS105_RAT	0.300333	0.0661456	4.54047	426	7.31487e-06	4.46907e-05
Q66HD0	Endoplasmin (94 kDa glucose-regulated protein) (GRP-94) (Heat shock protein 90 kDa beta member 1)	Hsp90b1 Grp94 Tra1	ENPL_RAT	-0.959755	0.141032	-6.80523	74	2.26313e-09	2.59182e-08
Q66HF8	Aldehyde dehydrogenase X, mitochondrial (EC 1.2.1.3) (Aldehyde dehydrogenase family 1 member B1)	Aldh1b1 Aldhx	AL1B1_RAT	0.302783	0.0925722	3.27077	55	0.0018545	0.00657506
Q66HG4	Aldose 1-epimerase (EC 5.1.3.3) (Galactose mutarotase)	Galm	GALM_RAT	-0.175699	0.0636256	-2.76144	62	0.00756085	0.0217771
Q66HR2	Microtubule-associated protein RP/EB family member 1 (APC-binding protein EB1) (End-binding protein 1) (EB1)	Mapre1	MARE1_RAT	-0.393614	0.0781084	-5.03933	26	3.0293e-05	0.000164334
Q66X93	Staphylococcal nuclease domain-containing protein 1 (100 kDa coactivator) (SND p102) (p100 co-activator) (p105 coactivator)	Snd1	SND1_RAT	-0.288017	0.0882234	-3.26463	148	0.00136164	0.00498692
Q68A21	Transcriptional activator protein Pur-beta (Purine-rich element-binding protein B)	Purb	PURB_RAT	-0.555508	0.1006	-5.52194	118	2.02484e-07	1.67922e-06
Q68FR6	Elongation factor 1-gamma (EF-1-gamma) (eEF-1B gamma)	Eef1g	EF1G_RAT	-0.257246	0.0725474	-3.54589	314	0.000450875	0.00183789
	Elongation factor 1-delta	Eef1d	EF1D_RAT	-0.301845	0.0647273	-4.66334	3	0.0186115	0.0468822
Q68FU3	Electron transfer flavoprotein subunit beta (Beta-ETF)	Etfb	ETFB_RAT	0.355378	0.0480608	7.39434	208	3.42348e-12	5.42867e-11
Q68FX9	NAD-dependent protein deacylase sirtuin-5, mitochondrial (EC 3.5.1.-) (Regulatory protein SIR2 homolog 5) (SIR2-like protein 5)	Sirt5	SIR5_RAT	1.83822	0.266622	6.89447	36	4.51705e-08	4.15166e-07
Q6AXM8	Serum paraoxonase/arylesterase 2 (PON 2) (EC 3.1.1.2) (EC 3.1.1.81) (Aromatic esterase 2) (A-esterase 2) (Serum aryldialkylphosphatase 2)	Pon2	PON2_RAT	-0.603267	0.182333	-3.30859	7	0.0129666	0.0339579
Q6AXS4	Renin receptor (ATPase H(+)-transporting lysosomal accessory protein 2) (ATPase H(+)-transporting lysosomal-interacting protein 2) (Renin/prorenin receptor)	Atp6ap2 Atp6ip2	RENR_RAT	0.205872	0.065703	3.13338	14	0.00732982	0.0214542
Q6AXU4	E3 ubiquitin-protein ligase RNF181 (EC 6.3.2.-) (RING finger protein 181)	Rnf181	RN181_RAT	0.146258	0.0341107	4.28775	16	0.000564904	0.00225805
Q6AXU6	Hematological and neurological expressed 1 protein [Cleaved into: Hematological and neurological expressed 1 protein, N-terminally processed]	Hn1	HN1_RAT	-0.309635	0.0753725	-4.10806	12	0.00145128	0.00530177
Q6AXY9	Spermatogenic leucine zipper protein 1	Spz1	SPZ1_RAT	-0.625635	0.114463	-5.46583	6	0.00156401	0.0056563
Q6AY12	NADH-cytochrome b5 reductase 2 (b5R.2) (EC 1.6.2.2)	Cyb5r2	NB5R2_RAT	0.270718	0.0590608	4.58373	9	0.00132078	0.00486197
Q6AY30	Saccharopine dehydrogenase-like oxidoreductase (EC 1.-.-.-)	Sccpdh	SCPDL_RAT	-0.767713	0.263049	-2.91851	31	0.00649458	0.019363
Q6AY41	Cell cycle control protein 50A (Transmembrane protein 30A)	Tmem30a Cdc50a	CC50A_RAT	-0.307712	0.121559	-2.53138	62	0.0139115	0.03617
Q6AY65	Arfaptin-2 (ADP-ribosylation factor-interacting protein 2)	Arfip2	ARFP2_RAT	-0.991844	0.134969	-7.34869	13	5.59409e-06	3.50968e-05
Q6AY80	Ribosyldihydronicotinamide dehydrogenase [quinone] (EC 1.10.99.2) (NRH dehydrogenase [quinone] 2) (NRH:quinone oxidoreductase 2) (Quinone reductase 2) (QR2)	Nqo2	NQO2_RAT	0.168711	0.036963	4.56431	3	0.0197225	0.049409
Q6AY97	Coiled-coil domain-containing protein 91 (GGA-binding partner)	Ccdc91 Ggabp	CCD91_RAT	-0.786497	0.0760044	-10.3481	11	5.24674e-07	3.9639e-06
Q6AYC4	Macrophage-capping protein (Actin regulatory protein CAP-G)	Capg	CAPG_RAT	-1.31961	0.0737226	-17.8997	101	0	0
Q6AYE2	Endophilin-B1 (SH3 domain-containing GRB2-like protein B1)	Sh3glb1	SHLB1_RAT	-0.242719	0.0667101	-3.63841	46	0.000691738	0.00271983
Q6AYK6	Calcyclin-binding protein (CacyBP)	Cacybp	CYBP_RAT	-0.184145	0.0537465	-3.42618	123	0.000832795	0.00322178
Q6AYQ8	Acylpyruvase FAHD1, mitochondrial (EC 3.7.1.5) (Fumarylacetoacetate hydrolase domain-containing protein 1)	Fahd1	FAHD1_RAT	0.34167	0.069791	4.89561	10	0.000627202	0.00248641
Q6AYR6	Haloacid dehalogenase-like hydrolase domain-containing protein 2	Hdhd2	HDHD2_RAT	0.360822	0.140783	2.56297	85	0.0121387	0.0323177
Q6AYS7	Aminoacylase-1A (ACY-1A) (EC 3.5.1.14) (ACY IA) (N-acyl-L-amino-acid amidohydrolase)	Acy1a Acy1	ACY1A_RAT	0.152896	0.0493532	3.09799	92	0.00258398	0.00873228
Q6AYT3	tRNA-splicing ligase RtcB homolog (EC 6.5.1.3) (p55)	Rtcb	RTCB_RAT	-0.313246	0.0565046	-5.54372	66	5.59395e-07	4.19189e-06
Q6AYT7	Monoacylglycerol lipase ABHD12 (EC 3.1.1.23) (2-arachidonoylglycerol hydrolase) (Abhydrolase domain-containing protein 12)	Abhd12	ABD12_RAT	-0.345209	0.112896	-3.05776	42	0.00387063	0.0125513
Q6AYU3	DnaJ homolog subfamily B member 6 (Heat shock protein J2) (HSJ-2) (Hsp40 homolog) (MRJ) (MSJ-1)	Dnajb6	DNJB6_RAT	-0.809851	0.212617	-3.80897	14	0.00191657	0.006729
Q6B345	Protein S100-A11 (Calgizzarin) (S100 calcium-binding protein A11)	S100a11	S10AB_RAT	-0.849733	0.260148	-3.26635	16	0.0048512	0.0153179
Q6DTM3	Jouberin (Abelson helper integration site 1 protein homolog) (AHI-1)	Ahi1	AHI1_RAT	-0.44016	0.1265	-3.47952	13	0.00407084	0.0131121
Q6I7R3	Isochorismatase domain-containing protein 1 (Down-regulated in nephrectomized rat kidney protein 1) (DR-NR1)	Isoc1	ISOC1_RAT	0.535494	0.133925	3.99846	69	0.000157734	0.000711282
Q6IRK9	Carboxypeptidase Q (EC 3.4.17.-) (Hematopoietic lineage switch 2 related protein) (Hls2-rp) (Liver annexin-like protein 1) (LAL-1) (Plasma glutamate carboxypeptidase)	Cpq Pgcp	CBPQ_RAT	-0.245476	0.0964245	-2.54578	93	0.0125479	0.0331623
Q6J4I0	Protein phosphatase 1 regulatory subunit 1B (DARPP-32) (Dopamine- and cAMP-regulated neuronal phosphoprotein)	Ppp1r1b	PPR1B_RAT	-0.249559	0.0603881	-4.13259	15	0.000885796	0.00340854
Q6MG06	Guanine nucleotide-binding protein-like 1	Gnl1	GNL1_RAT	-0.235325	0.0673164	-3.4958	11	0.00500715	0.0157212
Q6MG61	Chloride intracellular channel protein 1	Clic1	CLIC1_RAT	-4.44444	0.0752173	-59.088	37	0	0
Q6P502	T-complex protein 1 subunit gamma (TCP-1-gamma) (CCT-gamma)	Cct3	TCPG_RAT	-0.424752	0.067892	-6.25628	350	1.15103e-09	1.36143e-08
Q6P686	Osteoclast-stimulating factor 1	Ostf1	OSTF1_RAT	-0.602659	0.205411	-2.93392	53	0.0049368	0.0155542
Q6P6R2	Dihydrolipoyl dehydrogenase, mitochondrial (EC 1.8.1.4) (Dihydrolipoamide dehydrogenase)	Dld	DLDH_RAT	0.325258	0.0668435	4.86597	223	2.15339e-06	1.47268e-05
Q6PDU1	Serine/arginine-rich splicing factor 2 (Splicing component, 35 kDa) (Splicing factor SC35) (SC-35) (Splicing factor, arginine/serine-rich 2)	Srsf2 Sfrs2	SRSF2_RAT	-0.825984	0.0939138	-8.79513	30	8.3241e-10	1.00097e-08
Q6PDV7	60S ribosomal protein L10	Rpl10	RL10_RAT	-0.589758	0.0893487	-6.60063	59	1.2784e-08	1.25864e-07
Q6PEC1	Tubulin-specific chaperone A (TCP1-chaperonin cofactor A) (Tubulin-folding cofactor A) (CFA)	Tbca	TBCA_RAT	-0.941356	0.219256	-4.29341	51	7.88314e-05	0.000390906
Q6PST4	Atlastin-1 (EC 3.6.5.-) (Spastic paraplegia 3A homolog)	Atl1 Spg3a	ATLA1_RAT	-1.08697	0.175831	-6.1819	122	8.69874e-09	9.03042e-08
Q6Q0N1	Cytosolic non-specific dipeptidase (EC 3.4.13.18) (CNDP dipeptidase 2)	Cndp2	CNDP2_RAT	-0.250171	0.0897612	-2.78707	290	0.00566969	0.0174443
Q6QLM7	Kinesin heavy chain isoform 5A (Kinesin heavy chain neuron-specific 1) (Neuronal kinesin heavy chain) (NKHC)	Kif5a	KIF5A_RAT	0.353147	0.143628	2.45877	40	0.0183653	0.0464119
Q6RJR6	Reticulon-3	Rtn3	RTN3_RAT	0.156671	0.0517623	3.02674	144	0.00292941	0.00971757
Q6TXG9	Swi5-dependent recombination DNA repair protein 1 homolog (Liver regeneration-related protein LRRGT00030) (Meiosis protein 5 homolog)	Sfr1 Mei5 Meir5	SFR1_RAT	-0.91955	0.198302	-4.63711	4	0.00975506	0.0271649
Q71TY3	40S ribosomal protein S27	Rps27 S27-1	RS27_RAT	-0.787155	0.103579	-7.59953	20	2.55329e-07	2.03558e-06
Q71UF4	Histone-binding protein RBBP7 (Nucleosome-remodeling factor subunit RBAP46) (Retinoblastoma-binding protein 7) (RBBP-7)	Rbbp7	RBBP7_RAT	-0.434158	0.0989003	-4.38985	51	5.72396e-05	0.000294987
Q75Q39	Mitochondrial import receptor subunit TOM70 (Mitochondrial precursor proteins import receptor) (Translocase of outer membrane 70 kDa subunit)	Tomm70a	TOM70_RAT	-2.42092	0.159778	-15.1518	44	0	0
Q78ZR5	Homeodomain-only protein (Global ischemia-induced gene 15B protein) (GIIg15b) (Odd homeobox protein 1)	Hopx Giig15b Hod Hop Ob1	HOP_RAT	-0.230622	0.0538037	-4.28636	9	0.00203089	0.00706161
Q794E4	Heterogeneous nuclear ribonucleoprotein F (hnRNP F) [Cleaved into: Heterogeneous nuclear ribonucleoprotein F, N-terminally processed]	Hnrnpf Hnrpf	HNRPF_RAT	-1.24258	0.174987	-7.10102	42	1.04262e-08	1.05951e-07
Q7M6Z5	Kinesin-like protein KIF27	Kif27	KIF27_RAT	0.461385	0.092761	4.97391	14	0.000204166	0.000900951
Q7M767	Ubiquitin-conjugating enzyme E2 variant 2 (Ubiquitin-conjugating enzyme variant MMS2)	Ube2v2 Mms2 Uev2	UB2V2_RAT	-0.316039	0.0895823	-3.52792	50	0.000908364	0.00347684
Q7TP17	Splicing factor U2AF 26 kDa subunit (Liver regeneration-related protein LRRG157/LRRG158) (U2 auxiliary factor 26) (U2 small nuclear RNA auxiliary factor 1-like protein 4)	U2af1l4 Cb2-806 Cb2-807	U2AF4_RAT	-0.723654	0.125504	-5.76598	5	0.00220426	0.00759128
Q7TP36	Protein Shroom2 (Liver regeneration-related protein LRRG167) (Protein Apxl)	Shroom2 Apxl Ab2-404	SHRM2_RAT	2.70844	0.100143	27.0458	56	0	0
Q7TP47	Heterogeneous nuclear ribonucleoprotein Q (hnRNP Q) (Liver regeneration-related protein LRRG077) (Synaptotagmin-binding, cytoplasmic RNA-interacting protein)	Syncrip Hnrpq Ab2-339	HNRPQ_RAT	-0.243968	0.0575119	-4.24204	94	5.18608e-05	0.000272128
Q7TPB1	T-complex protein 1 subunit delta (TCP-1-delta) (CCT-delta)	Cct4	TCPD_RAT	-0.399216	0.0739359	-5.3995	280	1.42735e-07	1.21157e-06
Q80W98	Small glutamine-rich tetratricopeptide repeat-containing protein beta (Beta-SGT) (Small glutamine-rich protein with tetratricopeptide repeats 2)	Sgtb Sgt2	SGTB_RAT	-0.333122	0.134394	-2.4787	39	0.0176184	0.0446807
Q80WA4	RNA-binding protein Nova-1 (Neuro-oncological ventral antigen 1) (Fragment)	Nova1	NOVA1_RAT	-0.231615	0.0764381	-3.0301	66	0.00348888	0.011416
Q80Z29	Nicotinamide phosphoribosyltransferase (NAmPRTase) (Nampt) (EC 2.4.2.12) (Pre-B-cell colony-enhancing factor 1 homolog) (PBEF) (Visfatin)	Nampt Pbef1	NAMPT_RAT	-0.239376	0.0598085	-4.00238	14	0.00130992	0.00483431
Q80Z30	Protein phosphatase 1E (EC 3.1.3.16) (Ca(2+)/calmodulin-dependent protein kinase phosphatase N) (CaMKP-N) (CaMKP-nucleus) (CaMKN) (Partner of PIX 1) (Partner of PIX-alpha) (Partner of PIXA)	Ppm1e Camkn	PPM1E_RAT	3.09187	0.12086	25.5823	31	0	0
Q8CG45	Aflatoxin B1 aldehyde reductase member 2 (rAFAR2) (EC 1.1.1.n11) (Succinic semialdehyde reductase) (SSA reductase)	Akr7a2 Afar2 Aiar	ARK72_RAT	0.305982	0.0838457	3.64934	107	0.000408284	0.00169297
Q8CGU6	Nicastrin	Ncstn	NICA_RAT	-0.394596	0.120428	-3.27662	13	0.00601216	0.0182643
Q8K3P7	Histidine triad nucleotide-binding protein 3 (HINT-3) (EC 3.-.-.-) (HINT-4)	Hint3 Hint4	HINT3_RAT	-0.74469	0.205258	-3.62806	22	0.00148736	0.00541984
Q8K4Y5	Leucine-rich glioma-inactivated protein 1	Lgi1	LGI1_RAT	0.450483	0.140403	3.20851	42	0.00255553	0.00865641
Q8R431	Monoglyceride lipase (MGL) (EC 3.1.1.23) (Monoacylglycerol lipase) (MAGL)	Mgll Mgl2	MGLL_RAT	0.670789	0.0779	8.6109	8	2.56153e-05	0.000140543
	Protein NDRG2	Ndrg2	NDRG2_RAT	0.49015	0.168966	2.90088	14	0.0116219	0.031114
Q8VD52	Pyridoxal phosphate phosphatase (PLP phosphatase) (EC 3.1.3.3) (EC 3.1.3.74) (Chronophin) (Reg I-binding protein 1)	Pdxp Cin Plp Plpp Rbp1	PLPP_RAT	1.16881	0.0868559	13.4568	173	0	0
Q8VI04	Isoaspartyl peptidase/L-asparaginase (EC 3.4.19.5) (EC 3.5.1.1) (Asparaginase-like protein 1) (Asparaginase-like sperm autoantigen) (Beta-aspartyl-peptidase) (Glial asparaginase) (Isoaspartyl dipeptidase) (L-asparagine amidohydrolase) [Cleaved into: Isoaspartyl peptidase/L-asparaginase alpha chain; Isoaspartyl peptidase/L-asparaginase beta chain]	Asrgl1 Alp Gliap Hiob	ASGL1_RAT	-1.16887	0.0533505	-21.9093	180	0	0
Q8VIF7	Selenium-binding protein 1 (56 kDa selenium-binding protein) (SBP56) (SP56) (Selenium-binding protein 2)	Selenbp1 Sbp	SBP1_RAT	-0.304792	0.110524	-2.75769	31	0.00967195	0.0269954
Q91XU1	Protein quaking (RqkI)	Qki Qk	QKI_RAT	-0.315149	0.0714283	-4.4121	62	4.16032e-05	0.000219903
Q91XU8	Phosphatidate cytidylyltransferase 2 (EC 2.7.7.41) (CDP-DAG synthase 2) (CDP-DG synthase 2) (CDP-diacylglycerol synthase 2) (CDS 2) (CDP-diglyceride pyrophosphorylase 2) (CDP-diglyceride synthase 2) (CTP:phosphatidate cytidylyltransferase 2)	Cds2	CDS2_RAT	-0.199383	0.0659317	-3.02408	16	0.00806385	0.0228608
Q91Y78	Ubiquitin carboxyl-terminal hydrolase isozyme L3 (UCH-L3) (EC 3.4.19.12) (Ubiquitin thioesterase L3)	Uchl3	UCHL3_RAT	-0.431347	0.123697	-3.48713	83	0.000783296	0.00305485
Q91ZN1	Coronin-1A (Coronin-like protein A) (Clipin-A) (Tryptophan aspartate-containing coat protein) (TACO)	Coro1a Coro1	COR1A_RAT	-0.237386	0.0914265	-2.59647	92	0.0109648	0.0296851
Q920A6	Retinoid-inducible serine carboxypeptidase (EC 3.4.16.-) (Serine carboxypeptidase 1)	Scpep1 Risc	RISC_RAT	-0.534068	0.155211	-3.44092	65	0.00101789	0.00386531
Q920Q0	Paralemmin-1 (Paralemmin)	Palm	PALM_RAT	0.180765	0.068623	2.63417	34	0.0126049	0.0332521
Q924S1	1-acyl-sn-glycerol-3-phosphate acyltransferase delta (EC 2.3.1.51) (1-acylglycerol-3-phosphate O-acyltransferase 4) (1-AGP acyltransferase 4) (1-AGPAT 4) (Lysophosphatidic acid acyltransferase delta) (LPAAT-delta)	Agpat4	PLCD_RAT	-0.715839	0.101809	-7.03121	38	2.23152e-08	2.14672e-07
Q99068	Alpha-2-macroglobulin receptor-associated protein (Alpha-2-MRAP) (Gp330-binding 45 kDa protein) (Low density lipoprotein receptor-related protein-associated protein 1) (RAP)	Lrpap1	AMRP_RAT	-0.234551	0.0751905	-3.11943	9	0.01233	0.0327062
Q99JD4	CLIP-associating protein 2 (Cytoplasmic linker-associated protein 2)	Clasp2	CLAP2_RAT	-0.908351	0.0869856	-10.4425	160	0	0
Q99ML5	Prenylcysteine oxidase (EC 1.8.3.5) (Chloride ion pump-associated 55 kDa protein)	Pcyox1 Clp55	PCYOX_RAT	-0.34612	0.0898961	-3.85022	52	0.000324998	0.00137933
Q99MZ8	LIM and SH3 domain protein 1 (LASP-1)	Lasp1	LASP1_RAT	-0.300539	0.0589835	-5.09531	139	1.1151e-06	7.88772e-06
Q99PD4	Actin-related protein 2/3 complex subunit 1A	Arpc1a	ARC1A_RAT	0.268523	0.0889347	3.01933	49	0.00401495	0.012961
Q9EPH2	MARCKS-related protein (Brain protein F52) (MARCKS-like protein 1) (Macrophage myristoylated alanine-rich C kinase substrate) (Mac-MARCKS) (MacMARCKS)	Marcksl1 Mlp	MRP_RAT	-1.56487	0.0623415	-25.1015	14	4.84945e-13	8.23266e-12
Q9EPH8	Polyadenylate-binding protein 1 (PABP-1) (Poly(A)-binding protein 1)	Pabpc1 Pabp1	PABP1_RAT	-0.220202	0.052036	-4.23172	206	3.49041e-05	0.000188639
Q9EQS0	Transaldolase (EC 2.2.1.2)	Taldo1	TALDO_RAT	-0.464201	0.132544	-3.50222	160	0.000598216	0.00237803
Q9EQX9	Ubiquitin-conjugating enzyme E2 N (EC 6.3.2.19) (Bendless-like ubiquitin-conjugating enzyme) (Ubiquitin carrier protein N) (Ubiquitin-protein ligase N)	Ube2n	UBE2N_RAT	-1.56142	0.0683941	-22.8298	16	1.23235e-13	2.25098e-12
Q9ER34	Aconitate hydratase, mitochondrial (Aconitase) (EC 4.2.1.3) (Citrate hydro-lyase)	Aco2	ACON_RAT	0.2673	0.0615292	4.34427	815	1.5737e-05	8.9053e-05
Q9ES21	Phosphatidylinositide phosphatase SAC1 (EC 3.1.3.-) (Suppressor of actin mutations 1-like protein)	Sacm1l	SAC1_RAT	-0.266909	0.0819393	-3.25741	34	0.00255174	0.00865641
Q9ES40	PRA1 family protein 3 (ADP-ribosylation factor-like protein 6-interacting protein 5) (ARL-6-interacting protein 5) (Aip-5) (GTRAP3-18) (Glutamate transporter EAAC1-interacting protein) (Prenylated Rab acceptor protein 2) (Protein JWa)	Arl6ip5 Gtrap3-18 Jwa Pra2 Praf3	PRAF3_RAT	-0.120602	0.0415286	-2.90407	16	0.0103533	0.0285655
Q9ES73	Melanoma-associated antigen D1 (MAGE-D1 antigen) (Neurotrophin receptor-interacting MAGE homolog) (Sertoli cell necdin-related gene protein 1) (SNERG-1)	Maged1 Nrage	MAGD1_RAT	-0.328588	0.100295	-3.27623	11	0.00738306	0.0214793
Q9ESB5	N-terminal EF-hand calcium-binding protein 1 (EF-hand calcium-binding protein 1) (Neuronal calcium-binding protein 1) (Synaptotagmin-interacting protein 1) (Stip-1)	Necab1 Efcbp1 Stip	NECA1_RAT	4.41378	0.0578384	76.3122	11	2.22045e-16	4.71192e-15
Q9ESM2	Hyaluronan and proteoglycan link protein 2 (Brain link protein 1)	Hapln2 Bral1	HPLN2_RAT	-0.529917	0.0891138	-5.94652	22	5.52132e-06	3.48693e-05
Q9ESR9	ATP-binding cassette sub-family A member 2 (ATP-binding cassette transporter 2) (ATP-binding cassette 2)	Abca2 Abc2	ABCA2_RAT	-0.429001	0.0317463	-13.5134	7	2.85481e-06	1.89839e-05
Q9JHU0	Dihydropyrimidinase-related protein 5 (DRP-5) (UNC33-like phosphoprotein 6) (ULIP-6)	Dpysl5 Ulip6	DPYL5_RAT	-0.162298	0.0687577	-2.36043	528	0.0186164	0.0468822
Q9JHW0	Proteasome subunit beta type-7 (EC 3.4.25.1) (Macropain chain Z) (Multicatalytic endopeptidase complex chain Z) (Proteasome subunit Z)	Psmb7	PSB7_RAT	-0.91686	0.213063	-4.30323	55	6.96721e-05	0.000350303
Q9JHW5	Vesicle-associated membrane protein 7 (VAMP-7) (Synaptobrevin-like protein 1)	Vamp7 Sybl1	VAMP7_RAT	-0.420462	0.052338	-8.03359	11	6.27696e-06	3.92106e-05
Q9JI85	Nucleobindin-2 (DNA-binding protein NEFA) (Prepronesfatin) [Cleaved into: Nesfatin-1]	Nucb2 Nefa	NUCB2_RAT	-6.11474	0.0553662	-110.442	8	5.06262e-14	9.48748e-13
Q9JID2	Guanine nucleotide-binding protein subunit alpha-11 (G alpha-11) (G-protein subunit alpha-11)	Gna11	GNA11_RAT	0.775949	0.297178	2.61106	20	0.016722	0.042482
Q9JIR3	Regulating synaptic membrane exocytosis protein 3 (Nim3) (RIM3 gamma) (Rab-3-interacting molecule 3) (RIM 3)	Rims3 Nim3	RIMS3_RAT	0.620936	0.127316	4.87712	5	0.00456444	0.0145077
Q9JKE3	Secretory carrier-associated membrane protein 5 (Secretory carrier membrane protein 5)	Scamp5	SCAM5_RAT	0.257372	0.0890226	2.89108	16	0.0106359	0.0290126
Q9JLJ3	4-trimethylaminobutyraldehyde dehydrogenase (TMABADH) (EC 1.2.1.47) (Aldehyde dehydrogenase family 9 member A1) (EC 1.2.1.3)	Aldh9a1	AL9A1_RAT	-0.181867	0.0580875	-3.13092	231	0.00196745	0.00687417
Q9JLT0	Myosin-10 (Cellular myosin heavy chain, type B) (Myosin heavy chain 10) (Myosin heavy chain, non-muscle IIb) (Non-muscle myosin heavy chain B) (NMMHC-B) (Non-muscle myosin heavy chain IIb) (NMMHC II-b) (NMMHC-IIB)	Myh10	MYH10_RAT	-0.303762	0.0524238	-5.79436	561	1.14422e-08	1.15311e-07
Q9QUL6	Vesicle-fusing ATPase (EC 3.6.4.6) (N-ethylmaleimide-sensitive fusion protein) (NEM-sensitive fusion protein) (Vesicular-fusion protein NSF)	Nsf Erg1	NSF_RAT	-0.26485	0.0533644	-4.96305	821	8.4393e-07	6.21322e-06
Q9QWN8	Spectrin beta chain, non-erythrocytic 2 (Beta SpIII sigma 1) (Beta-III spectrin) (Glutamate transporter EAAT4-associated protein 41) (SPNB-3) (Spectrin-like protein GTRAP41)	Sptbn2 Spnb3	SPTN2_RAT	-0.467785	0.11151	-4.19502	92	6.27768e-05	0.000320095
Q9QX79	Fetuin-B (Fetuin-like protein IRL685)	Fetub	FETUB_RAT	-0.517552	0.128237	-4.03589	8	0.00375714	0.0122107
Q9QXQ0	Alpha-actinin-4 (F-actin cross-linking protein) (Non-muscle alpha-actinin 4)	Actn4	ACTN4_RAT	-0.201218	0.0559185	-3.59841	374	0.000363224	0.00152364
Q9QXU8	Cytoplasmic dynein 1 light intermediate chain 1 (Dynein light chain A) (DLC-A) (Dynein light intermediate chain 1, cytosolic)	Dync1li1 Dncli1	DC1L1_RAT	0.138339	0.054646	2.53155	175	0.0122364	0.0325178
Q9QXU9	ProSAAS (Proprotein convertase subtilisin/kexin type 1 inhibitor) (Proprotein convertase 1 inhibitor) (pro-SAAS) [Cleaved into: KEP; Big SAAS (b-SAAS); Little SAAS (l-SAAS); Big PEN-LEN (b-PEN-LEN) (SAAS CT(1-49)); PEN; PEN-20; Little LEN (l-LEN); Big LEN (b-LEN) (SAAS CT(25-40))]	Pcsk1n	PCSK1_RAT	0.180919	0.0450802	4.01328	105	0.000112518	0.00052887
Q9QYU4	Ketimine reductase mu-crystallin (EC 1.5.1.25) (CDK108) (NADP-regulated thyroid-hormone-binding protein)	Crym	CRYM_RAT	-0.29877	0.109159	-2.73701	24	0.0114867	0.0308092
Q9R064	Golgi reassembly-stacking protein 2 (GRS2) (Golgi reassembly-stacking protein of 55 kDa) (GRASP55)	Gorasp2	GORS2_RAT	-0.239952	0.0780291	-3.07516	15	0.00769797	0.0219964
Q9R0J8	Legumain (EC 3.4.22.34) (Asparaginyl endopeptidase) (Protease, cysteine 1)	Lgmn Prsc1	LGMN_RAT	-0.625375	0.0602177	-10.3852	15	3.03203e-08	2.82272e-07
Q9R1T5	Aspartoacylase (EC 3.5.1.15) (Aminoacylase-2) (ACY-2)	Aspa	ACY2_RAT	0.35907	0.0890722	4.03122	115	0.00010008	0.00048423
	Band 4.1-like protein 1	Epb41l1 Epb4.1l1	E41L1_RAT	-0.423043	0.149328	-2.83299	81	0.00581765	0.0178235
Q9WTV5	26S proteasome non-ATPase regulatory subunit 9 (26S proteasome regulatory subunit p27) (Transactivating protein Bridge-1)	Psmd9	PSMD9_RAT	-0.313226	0.107214	-2.92149	103	0.00428137	0.0136851
Q9WU06	Advillin (Peripheral nervous system villin-like protein) (Pervin)	Avil Advil	AVIL_RAT	8.02212	0.0356316	225.141	86	0	0
Q9WVA1	Mitochondrial import inner membrane translocase subunit Tim8 A (Deafness dystonia protein 1 homolog)	Timm8a Ddp1 Tim8a	TIM8A_RAT	-0.322607	0.075083	-4.29668	19	0.000389315	0.00162365
Q9WVS2	Probable tRNA N6-adenosine threonylcarbamoyltransferase (EC 2.3.1.-) (O-sialoglycoprotein endopeptidase) (t(6)A37 threonylcarbamoyladenosine biosynthesis protein Osgep) (tRNA threonylcarbamoyladenosine biosynthesis protein Osgep)	Osgep Gcpl1	OSGEP_RAT	-0.440788	0.0739527	-5.96041	7	0.000564149	0.00225805
Q9Z0W7	Chloride intracellular channel protein 4 (Intracellular chloride ion channel protein p64H1)	Clic4	CLIC4_RAT	-0.479234	0.124309	-3.85518	219	0.000152006	0.000691941
Q9Z1A6	Vigilin (High density lipoprotein-binding protein) (HDL-binding protein)	Hdlbp Hbp	VIGLN_RAT	-0.650396	0.214776	-3.02826	37	0.00446425	0.0142206
Q9Z1E1	Flotillin-1 (Reggie-2) (REG-2)	Flot1 Reg2	FLOT1_RAT	0.435266	0.087778	4.95872	8	0.00110868	0.0041554
Q9Z1T4	Connector enhancer of kinase suppressor of ras 2 (Connector enhancer of KSR 2) (CNK homolog protein 2) (CNK2) (Membrane-associated guanylate kinase-interacting protein) (Maguin)	Cnksr2	CNKR2_RAT	-0.278103	0.0558469	-4.97973	4	0.00759878	0.0217993
Q9Z270	Vesicle-associated membrane protein-associated protein A (VAMP-A) (VAMP-associated protein A) (VAP-A) (33 kDa VAMP-associated protein) (VAP-33)	Vapa Vap33	VAPA_RAT	-0.710782	0.147148	-4.83039	47	1.48908e-05	8.52677e-05
Q9Z2I6	Synaptic vesicle glycoprotein 2C (Synaptic vesicle protein 2C)	Sv2c	SV2C_RAT	0.695705	0.237854	2.92493	47	0.00528924	0.0164491

## Sheet: S2B
Supplementary Table S2B: Signatures for the Regenerative Process
Entry	Protein names	Gene names	Entry name
P62260	14-3-3 protein epsilon (14-3-3E) (Mitochondrial import stimulation factor L subunit) (MSF L)	Ywhae	1433E_RAT
Q9ESR9	ATP-binding cassette sub-family A member 2 (ATP-binding cassette transporter 2) (ATP-binding cassette 2)	Abca2 Abc2	ABCA2_RAT
O70595	ATP-binding cassette sub-family B member 6, mitochondrial (Ubiquitously-expressed mammalian ABC half transporter)	Abcb6 Umat	ABCB6_RAT
Q05764	Beta-adducin (Adducin-63) (Erythrocyte adducin subunit beta)	Add2	ADDB_RAT
P23565	Alpha-internexin (Alpha-Inx)	Ina Inexa	AINX_RAT
Q64057	Alpha-aminoadipic semialdehyde dehydrogenase (Alpha-AASA dehydrogenase) (EC 1.2.1.31) (Aldehyde dehydrogenase family 7 member A1) (EC 1.2.1.3) (Antiquitin-1) (Betaine aldehyde dehydrogenase) (EC 1.2.1.8) (Delta1-piperideine-6-carboxylate dehydrogenase) (P6c dehydrogenase)	Aldh7a1 Ald7a1	AL7A1_RAT
Q02356	AMP deaminase 2 (EC 3.5.4.6) (AMP deaminase isoform L)	Ampd2	AMPD2_RAT
P49911	Acidic leucine-rich nuclear phosphoprotein 32 family member A (Leucine-rich acidic nuclear protein) (LANP)	Anp32a Lanp	AN32A_RAT
O35430	Amyloid beta A4 precursor protein-binding family A member 1 (Adapter protein X11alpha) (Neuron-specific X11 protein) (Neuronal Munc18-1-interacting protein 1) (Mint-1)	Apba1 Mint1 X11	APBA1_RAT
P84083	ADP-ribosylation factor 5	Arf5	ARF5_RAT
Q6AY65	Arfaptin-2 (ADP-ribosylation factor-interacting protein 2)	Arfip2	ARFP2_RAT
Q8CG45	Aflatoxin B1 aldehyde reductase member 2 (rAFAR2) (EC 1.1.1.n11) (Succinic semialdehyde reductase) (SSA reductase)	Akr7a2 Afar2 Aiar	ARK72_RAT
Q8VI04	Isoaspartyl peptidase/L-asparaginase (EC 3.4.19.5) (EC 3.5.1.1) (Asparaginase-like protein 1) (Asparaginase-like sperm autoantigen) (Beta-aspartyl-peptidase) (Glial asparaginase) (Isoaspartyl dipeptidase) (L-asparagine amidohydrolase) [Cleaved into: Isoaspartyl peptidase/L-asparaginase alpha chain; Isoaspartyl peptidase/L-asparaginase beta chain]	Asrgl1 Alp Gliap Hiob	ASGL1_RAT
Q6PST4	Atlastin-1 (EC 3.6.5.-) (Spastic paraplegia 3A homolog)	Atl1 Spg3a	ATLA1_RAT
P10719	ATP synthase subunit beta, mitochondrial (EC 3.6.3.14)	Atp5b	ATPB_RAT
P04694	Tyrosine aminotransferase (TAT) (EC 2.6.1.5) (L-tyrosine:2-oxoglutarate aminotransferase)	Tat	ATTY_RAT
Q05175	Brain acid soluble protein 1 (22 kDa neuronal tissue-enriched acidic protein) (Neuronal axonal membrane protein NAP-22)	Basp1 Nap22	BASP1_RAT
Q62736	Non-muscle caldesmon (CDM) (L-caldesmon)	Cald1	CALD1_RAT
P35565	Calnexin	Canx	CALX_RAT
P47727	Carbonyl reductase [NADPH] 1 (EC 1.1.1.184) (15-hydroxyprostaglandin dehydrogenase [NADP(+)]) (EC 1.1.1.197) (20-beta-hydroxysteroid dehydrogenase) (NADPH-dependent carbonyl reductase 1) (Prostaglandin 9-ketoreductase) (Prostaglandin-E(2) 9-reductase) (EC 1.1.1.189)	Cbr1 Cbr	CBR1_RAT
Q5FVI4	Cell cycle exit and neuronal differentiation protein 1	Cend1	CEND_RAT
Q99JD4	CLIP-associating protein 2 (Cytoplasmic linker-associated protein 2)	Clasp2	CLAP2_RAT
P05371	Clusterin (Dimeric acid glycoprotein) (DAG) (Sulfated glycoprotein 2) (SGP-2) (Testosterone repressed prostate message 2) (TRPM-2) [Cleaved into: Clusterin beta chain; Clusterin alpha chain]	Clu	CLUS_RAT
Q08406	Ciliary neurotrophic factor receptor subunit alpha (CNTF receptor subunit alpha) (CNTFR-alpha)	Cntfr	CNTFR_RAT
O35142	Coatomer subunit beta' (Beta'-coat protein) (Beta'-COP) (p102)	Copb2	COPB2_RAT
P63041	Complexin-1 (Complexin I) (CPX I) (Synaphin-2)	Cplx1	CPLX1_RAT
P84087	Complexin-2 (Complexin II) (CPX II) (Synaphin-1)	Cplx2	CPLX2_RAT
Q64537	Calpain small subunit 1 (CSS1) (Calcium-activated neutral proteinase small subunit) (CANP small subunit) (Calcium-dependent protease small subunit) (CDPS) (Calcium-dependent protease small subunit 1) (Calpain regulatory subunit)	Capns1 Capn4 Css1	CPNS1_RAT
Q64611	Cysteine sulfinic acid decarboxylase (EC 4.1.1.29) (Cysteine-sulfinate decarboxylase) (Sulfinoalanine decarboxylase)	Csad Csd	CSAD_RAT
Q6AYK6	Calcyclin-binding protein (CacyBP)	Cacybp	CYBP_RAT
Q5U2P0	DIS3-like exonuclease 1 (EC 3.1.13.-)	Dis3l	DI3L1_RAT
O35824	DnaJ homolog subfamily A member 2 (RDJ2)	Dnaja2	DNJA2_RAT
Q6AYU3	DnaJ homolog subfamily B member 6 (Heat shock protein J2) (HSJ-2) (Hsp40 homolog) (MRJ) (MSJ-1)	Dnajb6	DNJB6_RAT
P31596	Excitatory amino acid transporter 2 (GLT-1) (Sodium-dependent glutamate/aspartate transporter 2) (GLUT-R) (Solute carrier family 1 member 2)	Slc1a2 Eaat2 Glt1	EAA2_RAT
P85834	Elongation factor Tu, mitochondrial	Tufm	EFTU_RAT
Q641X8	Eukaryotic translation initiation factor 3 subunit E (eIF3e) (Eukaryotic translation initiation factor 3 subunit 6) (eIF-3 p48)	Eif3e Eif3s6 Int6	EIF3E_RAT
Q62658	Peptidyl-prolyl cis-trans isomerase FKBP1A (PPIase FKBP1A) (EC 5.2.1.8) (12 kDa FK506-binding protein) (12 kDa FKBP) (FKBP-12) (FK506-binding protein 1A) (FKBP-1A) (Immunophilin FKBP12) (Rotamase)	Fkbp1a Fkbp1	FKB1A_RAT
O35353	Guanine nucleotide-binding protein subunit beta-4 (Transducin beta chain 4)	Gnb4	GBB4_RAT
O35077	Glycerol-3-phosphate dehydrogenase [NAD(+)], cytoplasmic (GPD-C) (GPDH-C) (EC 1.1.1.8)	Gpd1	GPDA_RAT
Q4V7C6	GMP synthase [glutamine-hydrolyzing] (EC 6.3.5.2) (GMP synthetase) (Glutamine amidotransferase)	Gmps	GUAA_RAT
Q7TP47	Heterogeneous nuclear ribonucleoprotein Q (hnRNP Q) (Liver regeneration-related protein LRRG077) (Synaptotagmin-binding, cytoplasmic RNA-interacting protein)	Syncrip Hnrpq Ab2-339	HNRPQ_RAT
Q9ESM2	Hyaluronan and proteoglycan link protein 2 (Brain link protein 1)	Hapln2 Bral1	HPLN2_RAT
P18614	Integrin alpha-1 (CD49 antigen-like family member A) (Laminin and collagen receptor) (VLA-1) (CD antigen CD49a)	Itga1	ITA1_RAT
D3ZZC3	Kelch-like protein 22	Klhl22	KLH22_RAT
Q4V8C9	Leucine-rich repeat-containing protein 56	Lrrc56	LRC56_RAT
P97700	Mitochondrial 2-oxoglutarate/malate carrier protein (OGCP) (Solute carrier family 25 member 11)	Slc25a11 Slc20a4	M2OM_RAT
P34926	Microtubule-associated protein 1A (MAP-1A) [Cleaved into: MAP1A heavy chain; MAP1 light chain LC2]	Map1a Mtap1a	MAP1A_RAT
P15205	Microtubule-associated protein 1B (MAP-1B) (Neuraxin) [Cleaved into: MAP1B heavy chain; MAP1 light chain LC1]	Map1b	MAP1B_RAT
P30009	Myristoylated alanine-rich C-kinase substrate (MARCKS) (Protein kinase C substrate 80 kDa protein)	Marcks Macs	MARCS_RAT
Q66HR2	Microtubule-associated protein RP/EB family member 1 (APC-binding protein EB1) (End-binding protein 1) (EB1)	Mapre1	MARE1_RAT
Q3B8Q0	Microtubule-associated protein RP/EB family member 2	Mapre2	MARE2_RAT
P43244	Matrin-3 (Nuclear scaffold protein p130/MAT3)	Matr3	MATR3_RAT
P30904	Macrophage migration inhibitory factor (MIF) (EC 5.3.2.1) (Glutathione-binding 13 kDa protein) (L-dopachrome isomerase) (L-dopachrome tautomerase) (EC 5.3.3.12) (Phenylpyruvate tautomerase)	Mif	MIF_RAT
Q5FVQ4	Malectin	Mlec	MLEC_RAT
Q01986	Dual specificity mitogen-activated protein kinase kinase 1 (MAP kinase kinase 1) (MAPKK 1) (EC 2.7.12.2) (ERK activator kinase 1) (MAPK/ERK kinase 1) (MEK 1)	Map2k1 Mek1 Prkmk1	MP2K1_RAT
Q9JLT0	Myosin-10 (Cellular myosin heavy chain, type B) (Myosin heavy chain 10) (Myosin heavy chain, non-muscle IIb) (Non-muscle myosin heavy chain B) (NMMHC-B) (Non-muscle myosin heavy chain IIb) (NMMHC II-b) (NMMHC-IIB)	Myh10	MYH10_RAT
Q63356	Unconventional myosin-Ie (Myosin heavy chain myr 3) (Unconventional myosin 1E)	Myo1e Myr3	MYO1E_RAT
P13596	Neural cell adhesion molecule 1 (N-CAM-1) (NCAM-1) (CD antigen CD56)	Ncam1 Ncam	NCAM1_RAT
P00388	NADPH--cytochrome P450 reductase (CPR) (P450R) (EC 1.6.2.4)	Por	NCPR_RAT
Q9ESB5	N-terminal EF-hand calcium-binding protein 1 (EF-hand calcium-binding protein 1) (Neuronal calcium-binding protein 1) (Synaptotagmin-interacting protein 1) (Stip-1)	Necab1 Efcbp1 Stip	NECA1_RAT
P16884	Neurofilament heavy polypeptide (NF-H) (200 kDa neurofilament protein) (Neurofilament triplet H protein)	Nefh Nfh	NFH_RAT
O35987	NSFL1 cofactor p47 (XY body-associated protein XY40) (p97 cofactor p47)	Nsfl1c	NSF1C_RAT
Q9QUL6	Vesicle-fusing ATPase (EC 3.6.4.6) (N-ethylmaleimide-sensitive fusion protein) (NEM-sensitive fusion protein) (Vesicular-fusion protein NSF)	Nsf Erg1	NSF_RAT
P49432	Pyruvate dehydrogenase E1 component subunit beta, mitochondrial (PDHE1-B) (EC 1.2.4.1)	Pdhb	ODPB_RAT
P56558	UDP-N-acetylglucosamine--peptide N-acetylglucosaminyltransferase 110 kDa subunit (EC 2.4.1.255) (O-GlcNAc transferase subunit p110) (O-linked N-acetylglucosamine transferase 110 kDa subunit) (OGT)	Ogt	OGT1_RAT
Q9EPH8	Polyadenylate-binding protein 1 (PABP-1) (Poly(A)-binding protein 1)	Pabpc1 Pabp1	PABP1_RAT
Q99ML5	Prenylcysteine oxidase (EC 1.8.3.5) (Chloride ion pump-associated 55 kDa protein)	Pcyox1 Clp55	PCYOX_RAT
Q01062	cGMP-dependent 3',5'-cyclic phosphodiesterase (EC 3.1.4.17) (Cyclic GMP-stimulated phosphodiesterase) (CGS-PDE) (cGSPDE)	Pde2a	PDE2A_RAT
P55068	Brevican core protein (Brain-enriched hyaluronan-binding protein) (BEHAB)	Bcan Behab	PGCB_RAT
D3ZVR7	Prostamide/prostaglandin F synthase (Prostamide/PG F synthase) (Prostamide/PGF synthase) (EC 1.11.1.20)	Fam213b	PGFS_RAT
Q924S1	1-acyl-sn-glycerol-3-phosphate acyltransferase delta (EC 2.3.1.51) (1-acylglycerol-3-phosphate O-acyltransferase 4) (1-AGP acyltransferase 4) (1-AGPAT 4) (Lysophosphatidic acid acyltransferase delta) (LPAAT-delta)	Agpat4	PLCD_RAT
Q4FZT2	Protein phosphatase methylesterase 1 (PME-1) (EC 3.1.1.89)	Ppme1 Pme1	PPME1_RAT
Q4KLH4	Paraspeckle component 1	Pspc1	PSPC1_RAT
Q62703	Reticulocalbin-2 (Calcium-binding protein ERC-55) (Taipoxin-associated calcium-binding protein 49) (TCBP-49)	Rcn2 Erc55	RCN2_RAT
P62914	60S ribosomal protein L11	Rpl11	RL11_RAT
P84100	60S ribosomal protein L19	Rpl19	RL19_RAT
Q6AXU4	E3 ubiquitin-protein ligase RNF181 (EC 6.3.2.-) (RING finger protein 181)	Rnf181	RN181_RAT
P07153	Dolichyl-diphosphooligosaccharide--protein glycosyltransferase subunit 1 (EC 2.4.99.18) (Dolichyl-diphosphooligosaccharide--protein glycosyltransferase 67 kDa subunit) (Ribophorin I) (RPN-I) (Ribophorin-1)	Rpn1	RPN1_RAT
P13471	40S ribosomal protein S14	Rps14	RS14_RAT
P60123	RuvB-like 1 (EC 3.6.4.12) (49 kDa TATA box-binding protein-interacting protein) (49 kDa TBP-interacting protein) (DNA helicase p50) (Pontin 52) (TIP49a)	Ruvbl1 Tip49 Tip49a	RUVB1_RAT
Q9ES21	Phosphatidylinositide phosphatase SAC1 (EC 3.1.3.-) (Suppressor of actin mutations 1-like protein)	Sacm1l	SAC1_RAT
Q5HZY2	GTP-binding protein SAR1b	Sar1b	SAR1B_RAT
O35314	Secretogranin-1 (Chromogranin-B) (CgB) (Glucagonoma peptide) (Secretogranin-I) (SgI) [Cleaved into: CCB peptide short form; CCB peptide long form]	Chgb	SCG1_RAT
O08651	D-3-phosphoglycerate dehydrogenase (3-PGDH) (EC 1.1.1.95)	Phgdh	SERA_RAT
Q66X93	Staphylococcal nuclease domain-containing protein 1 (100 kDa coactivator) (SND p102) (p100 co-activator) (p105 coactivator)	Snd1	SND1_RAT
Q6AXY9	Spermatogenic leucine zipper protein 1	Spz1	SPZ1_RAT
P51650	Succinate-semialdehyde dehydrogenase, mitochondrial (EC 1.2.1.24) (Aldehyde dehydrogenase family 5 member A1) (NAD(+)-dependent succinic semialdehyde dehydrogenase)	Aldh5a1 Ssadh	SSDH_RAT
P84903	Stromal interaction molecule 1	Stim1 Sim	STIM1_RAT
B0BN85	Suppressor of G2 allele of SKP1 homolog	Sugt1	SUGT1_RAT
Q505J8	Phenylalanine--tRNA ligase alpha subunit (EC 6.1.1.20) (Phenylalanyl-tRNA synthetase alpha subunit) (PheRS)	Farsa Farsla	SYFA_RAT
Q63544	Gamma-synuclein (Persyn) (Sensory neuron synuclein)	Sncg	SYUG_RAT
Q04462	Valine--tRNA ligase (EC 6.1.1.9) (Valyl-tRNA synthetase) (ValRS)	Vars Vars2	SYVC_RAT
P85108	Tubulin beta-2A chain	Tubb2a	TBB2A_RAT
Q3KRE8	Tubulin beta-2B chain (T beta-15)	Tubb2b Tubb2a	TBB2B_RAT
P28480	T-complex protein 1 subunit alpha (TCP-1-alpha) (CCT-alpha)	Tcp1 Cct1 Ccta	TCPA_RAT
Q5XIM9	T-complex protein 1 subunit beta (TCP-1-beta) (CCT-beta)	Cct2 Cctb	TCPB_RAT
Q7TPB1	T-complex protein 1 subunit delta (TCP-1-delta) (CCT-delta)	Cct4	TCPD_RAT
Q6P502	T-complex protein 1 subunit gamma (TCP-1-gamma) (CCT-gamma)	Cct3	TCPG_RAT
Q64232	Very-long-chain enoyl-CoA reductase (EC 1.3.1.93) (Synaptic glycoprotein SC2) (Trans-2,3-enoyl-CoA reductase) (TER)	Tecr Gpsn2	TECR_RAT
P13437	3-ketoacyl-CoA thiolase, mitochondrial (EC 2.3.1.16) (Acetyl-CoA acyltransferase) (Beta-ketothiolase) (Mitochondrial 3-oxoacyl-CoA thiolase)	Acaa2	THIM_RAT
Q75Q39	Mitochondrial import receptor subunit TOM70 (Mitochondrial precursor proteins import receptor) (Translocase of outer membrane 70 kDa subunit)	Tomm70a	TOM70_RAT
Q5XIA3	tRNA wybutosine-synthesizing protein 4 (tRNA yW-synthesizing protein 4) (EC 2.1.1.290) (EC 2.3.1.231) (Leucine carboxyl methyltransferase 2) (tRNA(Phe) (7-(3-amino-3-(methoxycarbonyl)propyl)wyosine(37)-N)-methoxycarbonyltransferase) (tRNA(Phe) (7-(3-amino-3-carboxypropyl)wyosine(37)-O)-methyltransferase)	Lcmt2 Tyw4	TYW4_RAT
P41542	General vesicular transport factor p115 (Protein USO1 homolog) (Transcytosis-associated protein) (TAP) (Vesicle-docking protein)	Uso1 Vdp	USO1_RAT
Q9JHW5	Vesicle-associated membrane protein 7 (VAMP-7) (Synaptobrevin-like protein 1)	Vamp7 Sybl1	VAMP7_RAT
Q9Z270	Vesicle-associated membrane protein-associated protein A (VAMP-A) (VAMP-associated protein A) (VAP-A) (33 kDa VAMP-associated protein) (VAP-33)	Vapa Vap33	VAPA_RAT
P31000	Vimentin	Vim	VIME_RAT
P62762	Visinin-like protein 1 (VILIP) (21 kDa CABP) (Neural visinin-like protein 1) (NVL-1) (NVP-1)	Vsnl1 Visl1	VISL1_RAT
P58200	Vesicle transport through interaction with t-SNAREs homolog 1B (Vesicle transport v-SNARE protein Vti1-like 1) (Vti1-rp1)	Vti1b Vti1l1	VTI1B_RAT
Q5EGY4	Synaptobrevin homolog YKT6 (EC 2.3.1.-)	Ykt6	YKT6_RAT

## Sheet: S2C
Supplementary Table S2C: Signatures for the Neurodegenerative Process
Entry	Protein names	Gene names	Entry name
P06238	Alpha-2-macroglobulin (Alpha-2-M)	A2m A2m1	A2MG_RAT
Q9ESR9	ATP-binding cassette sub-family A member 2 (ATP-binding cassette transporter 2) (ATP-binding cassette 2)	Abca2 Abc2	ABCA2_RAT
P08503	Medium-chain specific acyl-CoA dehydrogenase, mitochondrial (MCAD) (EC 1.3.8.7)	Acadm	ACADM_RAT
Q9ER34	Aconitate hydratase, mitochondrial (Aconitase) (EC 4.2.1.3) (Citrate hydro-lyase)	Aco2	ACON_RAT
O55171	Acyl-coenzyme A thioesterase 2, mitochondrial (Acyl-CoA thioesterase 2) (EC 3.1.2.2) (ARTISt/p43) (Acyl coenzyme A thioester hydrolase) (MTE-I) (Very-long-chain acyl-CoA thioesterase)	Acot2 Mte1	ACOT2_RAT
Q09073	ADP/ATP translocase 2 (ADP,ATP carrier protein 2) (Adenine nucleotide translocator 2) (ANT 2) (Solute carrier family 25 member 5) [Cleaved into: ADP/ATP translocase 2, N-terminally processed]	Slc25a5 Ant2	ADT2_RAT
Q66HF8	Aldehyde dehydrogenase X, mitochondrial (EC 1.2.1.3) (Aldehyde dehydrogenase family 1 member B1)	Aldh1b1 Aldhx	AL1B1_RAT
Q5RJP0	Aldose reductase-related protein 1 (EC 1.1.1.21) (Aldehyde reductase) (Aldo-keto reductase family 1 member B7) (Aldose reductase-like protein AKR1B14)	Akr1b7 Akr1b14	ALD1_RAT
P07943	Aldose reductase (AR) (EC 1.1.1.21) (Aldehyde reductase)	Akr1b1 Akr1b4 Aldr1	ALDR_RAT
P07150	Annexin A1 (Annexin I) (Annexin-1) (Calpactin II) (Calpactin-2) (Chromobindin-9) (Lipocortin I) (Phospholipase A2 inhibitory protein) (p35)	Anxa1 Anx1	ANXA1_RAT
P14668	Annexin A5 (Anchorin CII) (Annexin V) (Annexin-5) (Calphobindin I) (CBP-I) (Endonexin II) (Lipocortin V) (Placental anticoagulant protein 4) (PP4) (Placental anticoagulant protein I) (PAP-I) (Thromboplastin inhibitor) (Vascular anticoagulant-alpha) (VAC-alpha)	Anxa5 Anx5	ANXA5_RAT
P13638	Sodium/potassium-transporting ATPase subunit beta-2 (Sodium/potassium-dependent ATPase subunit beta-2)	Atp1b2	AT1B2_RAT
P19511	ATP synthase F(0) complex subunit B1, mitochondrial (ATP synthase subunit b) (ATPase subunit b)	Atp5f1 Atp5f	AT5F1_RAT
Q9WU06	Advillin (Peripheral nervous system villin-like protein) (Pervin)	Avil Advil	AVIL_RAT
P07151	Beta-2-microglobulin	B2m	B2MG_RAT
O35854	Branched-chain-amino-acid aminotransferase, mitochondrial (BCAT(m)) (EC 2.6.1.42)	Bcat2 Bcatm Eca40	BCAT2_RAT
P46844	Biliverdin reductase A (BVR A) (EC 1.3.1.24) (Biliverdin-IX alpha-reductase)	Blvra Blvr	BIEA_RAT
P31722	Complement C1q subcomponent subunit C	C1qc C1qg	C1QC_RAT
Q1WIM3	Cell adhesion molecule 3 (Immunoglobulin superfamily member 4B) (IgSF4B) (Nectin-like protein 1) (NECL-1)	Cadm3 Igsf4b Necl1	CADM3_RAT
P04762	Catalase (EC 1.11.1.6)	Cat Cas1	CATA_RAT
P00787	Cathepsin B (EC 3.4.22.1) (Cathepsin B1) (RSG-2) [Cleaved into: Cathepsin B light chain; Cathepsin B heavy chain]	Ctsb	CATB_RAT
Q63692	Hsp90 co-chaperone Cdc37 (Hsp90 chaperone protein kinase-targeting subunit) (p50Cdc37) [Cleaved into: Hsp90 co-chaperone Cdc37, N-terminally processed]	Cdc37	CDC37_RAT
Q5XIM5	Protein CDV3 homolog	Cdv3	CDV3_RAT
P13635	Ceruloplasmin (EC 1.16.3.1) (Ferroxidase)	Cp	CERU_RAT
P08082	Clathrin light chain B (Lcb)	Cltb	CLCB_RAT
P11442	Clathrin heavy chain 1	Cltc	CLH1_RAT
P22063	Contactin-2 (Axonal glycoprotein TAG-1) (Axonin-1) (Transient axonal glycoprotein 1) (TAX-1)	Cntn2 Tax1	CNTN2_RAT
P18886	Carnitine O-palmitoyltransferase 2, mitochondrial (EC 2.3.1.21) (Carnitine palmitoyltransferase II) (CPT II)	Cpt2 Cpt-2	CPT2_RAT
P23928	Alpha-crystallin B chain (Alpha(B)-crystallin)	Cryab	CRYAB_RAT
P61805	Dolichyl-diphosphooligosaccharide--protein glycosyltransferase subunit DAD1 (Oligosaccharyl transferase subunit DAD1) (EC 2.4.99.18) (Defender against cell death 1) (DAD-1)	Dad1	DAD1_RAT
P97852	Peroxisomal multifunctional enzyme type 2 (MFE-2) (17-beta-hydroxysteroid dehydrogenase 4) (17-beta-HSD 4) (D-bifunctional protein) (DBP) (Multifunctional protein 2) (MPF-2) [Cleaved into: (3R)-hydroxyacyl-CoA dehydrogenase (EC 1.1.1.n12); Enoyl-CoA hydratase 2 (EC 4.2.1.107) (EC 4.2.1.119) (3-alpha,7-alpha,12-alpha-trihydroxy-5-beta-cholest-24-enoyl-CoA hydratase)]	Hsd17b4 Edh17b4	DHB4_RAT
Q6P6R2	Dihydrolipoyl dehydrogenase, mitochondrial (EC 1.8.1.4) (Dihydrolipoamide dehydrogenase)	Dld	DLDH_RAT
P62630	Elongation factor 1-alpha 1 (EF-1-alpha-1) (Elongation factor Tu) (EF-Tu) (Eukaryotic elongation factor 1 A-1) (eEF1A-1)	Eef1a1 Eef1a	EF1A1_RAT
P05197	Elongation factor 2 (EF-2)	Eef2	EF2_RAT
Q07803	Elongation factor G, mitochondrial (EF-Gmt) (Elongation factor G 1, mitochondrial) (mEF-G 1) (Elongation factor G1)	Gfm1 Efg Efg1 Gfm	EFGM_RAT
B0BNA7	Eukaryotic translation initiation factor 3 subunit I (eIF3i) (Eukaryotic translation initiation factor 3 subunit 2) (eIF-3-beta) (eIF3 p36)	Eif3i Eif3s2	EIF3I_RAT
Q66HD0	Endoplasmin (94 kDa glucose-regulated protein) (GRP-94) (Heat shock protein 90 kDa beta member 1)	Hsp90b1 Grp94 Tra1	ENPL_RAT
P52555	Endoplasmic reticulum resident protein 29 (ERp29) (Endoplasmic reticulum resident protein 31) (ERp31)	Erp29	ERP29_RAT
Q68FU3	Electron transfer flavoprotein subunit beta (Beta-ETF)	Etfb	ETFB_RAT
P31977	Ezrin (Cytovillin) (Villin-2) (p81)	Ezr Vil2	EZRI_RAT
P25093	Fumarylacetoacetase (FAA) (EC 3.7.1.2) (Beta-diketonase) (Fumarylacetoacetate hydrolase)	Fah	FAAA_RAT
P55053	Fatty acid-binding protein, epidermal (Cutaneous fatty acid-binding protein) (C-FABP) (DA11) (Epidermal-type fatty acid-binding protein) (E-FABP) (Fatty acid-binding protein 5)	Fabp5	FABP5_RAT
P55051	Fatty acid-binding protein, brain (Brain lipid-binding protein) (BLBP) (Brain-type fatty acid-binding protein) (B-FABP) (Fatty acid-binding protein 7)	Fabp7 Blbp	FABP7_RAT
P12785	Fatty acid synthase (EC 2.3.1.85) [Includes: [Acyl-carrier-protein] S-acetyltransferase (EC 2.3.1.38); [Acyl-carrier-protein] S-malonyltransferase (EC 2.3.1.39); 3-oxoacyl-[acyl-carrier-protein] synthase (EC 2.3.1.41); 3-oxoacyl-[acyl-carrier-protein] reductase (EC 1.1.1.100); 3-hydroxyacyl-[acyl-carrier-protein] dehydratase (EC 4.2.1.59); Enoyl-[acyl-carrier-protein] reductase (EC 1.3.1.39); Ole…	Fasn	FAS_RAT
P97534	Peptidyl-prolyl cis-trans isomerase FKBP1B (PPIase FKBP1B) (EC 5.2.1.8) (12.6 kDa FK506-binding protein) (12.6 kDa FKBP) (FKBP-12.6) (Calstabin-2) (FK506-binding protein 1B) (FKBP-1B) (Immunophilin FKBP12.6) (Rotamase)	Fkbp1b	FKB1B_RAT
Q9Z1E1	Flotillin-1 (Reggie-2) (REG-2)	Flot1 Reg2	FLOT1_RAT
P63245	Guanine nucleotide-binding protein subunit beta-2-like 1 (Receptor for activated C kinase) (Receptor of activated protein kinase C 1) (RACK1) [Cleaved into: Guanine nucleotide-binding protein subunit beta-2-like 1, N-terminally processed]	Gnb2l1	GBLP_RAT
P10824	Guanine nucleotide-binding protein G(i) subunit alpha-1 (Adenylate cyclase-inhibiting G alpha protein)	Gnai1 Gnai-1	GNAI1_RAT
P19627	Guanine nucleotide-binding protein G(z) subunit alpha (G(x) alpha chain) (Gz-alpha)	Gnaz	GNAZ_RAT
Q5XIE6	3-hydroxyisobutyryl-CoA hydrolase, mitochondrial (EC 3.1.2.4) (3-hydroxyisobutyryl-coenzyme A hydrolase) (HIB-CoA hydrolase) (HIBYL-CoA-H)	Hibch	HIBCH_RAT
P17425	Hydroxymethylglutaryl-CoA synthase, cytoplasmic (HMG-CoA synthase) (EC 2.3.3.10) (3-hydroxy-3-methylglutaryl coenzyme A synthase)	Hmgcs1 Hmgcs	HMCS1_RAT
Q794E4	Heterogeneous nuclear ribonucleoprotein F (hnRNP F) [Cleaved into: Heterogeneous nuclear ribonucleoprotein F, N-terminally processed]	Hnrnpf Hnrpf	HNRPF_RAT
Q78ZR5	Homeodomain-only protein (Global ischemia-induced gene 15B protein) (GIIg15b) (Odd homeobox protein 1)	Hopx Giig15b Hod Hop Ob1	HOP_RAT
P14659	Heat shock-related 70 kDa protein 2 (Heat shock protein 70.2) (Testis-specific heat shock protein-related) (HST)	Hspa2 Hst70	HSP72_RAT
P42930	Heat shock protein beta-1 (HspB1) (Heat shock 27 kDa protein) (HSP 27)	Hspb1 Hsp27	HSPB1_RAT
Q5XI72	Eukaryotic translation initiation factor 4H (eIF-4H) (Williams-Beuren syndrome chromosomal region 1 protein homolog)	Eif4h Wbscr1	IF4H_RAT
Q63416	Inter-alpha-trypsin inhibitor heavy chain H3 (ITI heavy chain H3) (ITI-HC3) (Inter-alpha-inhibitor heavy chain 3)	Itih3	ITIH3_RAT
P01835	Ig kappa chain C region, B allele		KACB_RAT
Q7M6Z5	Kinesin-like protein KIF27	Kif27	KIF27_RAT
P56536	Kinesin heavy chain isoform 5C (Kinesin heavy chain neuron-specific 2) (Fragment)	Kif5c Nkhc2	KIF5C_RAT
P01048	T-kininogen 1 (Alpha-1-MAP) (Major acute phase protein) (T-kininogen I) (Thiostatin) [Cleaved into: T-kininogen 1 heavy chain (T-kininogen I heavy chain); T-kinin; T-kininogen 1 light chain (T-kininogen I light chain)]	Map1	KNT1_RAT
P14562	Lysosome-associated membrane glycoprotein 1 (LAMP-1) (Lysosome-associated membrane protein 1) (120 kDa lysosomal membrane glycoprotein) (LGP-120) (CD107 antigen-like family member A) (CD antigen CD107a)	Lamp1 Lamp-1	LAMP1_RAT
Q99MZ8	LIM and SH3 domain protein 1 (LASP-1)	Lasp1	LASP1_RAT
P08699	Galectin-3 (Gal-3) (35 kDa lectin) (Carbohydrate-binding protein 35) (CBP 35) (Galactose-specific lectin 3) (IgE-binding protein) (Laminin-binding protein) (Lectin L-29) (Mac-2 antigen)	Lgals3	LEG3_RAT
Q8K4Y5	Leucine-rich glioma-inactivated protein 1	Lgi1	LGI1_RAT
P63004	Platelet-activating factor acetylhydrolase IB subunit alpha (Lissencephaly-1 protein) (LIS-1) (PAF acetylhydrolase 45 kDa subunit) (PAF-AH 45 kDa subunit) (PAF-AH alpha) (PAFAH alpha)	Pafah1b1 Lis-1 Lis1 Pafaha	LIS1_RAT
P04636	Malate dehydrogenase, mitochondrial (EC 1.1.1.37)	Mdh2 Mor1	MDHM_RAT
Q4QR85	Methylosome protein 50 (MEP-50) (WD repeat-containing protein 77)	Wdr77 Mep50	MEP50_RAT
Q8R431	Monoglyceride lipase (MGL) (EC 3.1.1.23) (Monoacylglycerol lipase) (MAGL)	Mgll Mgl2	MGLL_RAT
P08011	Microsomal glutathione S-transferase 1 (Microsomal GST-1) (EC 2.5.1.18) (Microsomal GST-I)	Mgst1 Gst12	MGST1_RAT
Q62967	Diphosphomevalonate decarboxylase (EC 4.1.1.33) (Mevalonate (diphospho)decarboxylase) (MDDase) (Mevalonate pyrophosphate decarboxylase)	Mvd Mpd	MVD1_RAT
Q62812	Myosin-9 (Cellular myosin heavy chain, type A) (Myosin heavy chain 9) (Myosin heavy chain, non-muscle IIa) (Non-muscle myosin heavy chain A) (NMMHC-A) (Non-muscle myosin heavy chain IIa) (NMMHC II-a) (NMMHC-IIA)	Myh9	MYH9_RAT
Q62940	E3 ubiquitin-protein ligase NEDD4 (EC 6.3.2.-)	Nedd4 Nedd4a	NEDD4_RAT
Q5PPL3	Sterol-4-alpha-carboxylate 3-dehydrogenase, decarboxylating (EC 1.1.1.170)	Nsdhl	NSDHL_RAT
Q62718	Neurotrimin (GP65)	Ntm Hnt Nt	NTRI_RAT
Q01205	Dihydrolipoyllysine-residue succinyltransferase component of 2-oxoglutarate dehydrogenase complex, mitochondrial (EC 2.3.1.61) (2-oxoglutarate dehydrogenase complex component E2) (OGDC-E2) (Dihydrolipoamide succinyltransferase component of 2-oxoglutarate dehydrogenase complex) (E2K)	Dlst	ODO2_RAT
P97608	5-oxoprolinase (EC 3.5.2.9) (5-oxo-L-prolinase) (5-OPase) (Pyroglutamase)	Oplah	OPLA_RAT
Q9WVS2	Probable tRNA N6-adenosine threonylcarbamoyltransferase (EC 2.3.1.-) (O-sialoglycoprotein endopeptidase) (t(6)A37 threonylcarbamoyladenosine biosynthesis protein Osgep) (tRNA threonylcarbamoyladenosine biosynthesis protein Osgep)	Osgep Gcpl1	OSGEP_RAT
Q9QXU9	ProSAAS (Proprotein convertase subtilisin/kexin type 1 inhibitor) (Proprotein convertase 1 inhibitor) (pro-SAAS) [Cleaved into: KEP; Big SAAS (b-SAAS); Little SAAS (l-SAAS); Big PEN-LEN (b-PEN-LEN) (SAAS CT(1-49)); PEN; PEN-20; Little LEN (l-LEN); Big LEN (b-LEN) (SAAS CT(25-40))]	Pcsk1n	PCSK1_RAT
P04785	Protein disulfide-isomerase (PDI) (EC 5.3.4.1) (Cellular thyroid hormone-binding protein) (Prolyl 4-hydroxylase subunit beta)	P4hb Pdia1	PDIA1_RAT
Q8VD52	Pyridoxal phosphate phosphatase (PLP phosphatase) (EC 3.1.3.3) (EC 3.1.3.74) (Chronophin) (Reg I-binding protein 1)	Pdxp Cin Plp Plpp Rbp1	PLPP_RAT
P63329	Serine/threonine-protein phosphatase 2B catalytic subunit alpha isoform (EC 3.1.3.16) (CAM-PRP catalytic subunit) (Calmodulin-dependent calcineurin A subunit alpha isoform)	Ppp3ca Calna	PP2BA_RAT
Q80Z30	Protein phosphatase 1E (EC 3.1.3.16) (Ca(2+)/calmodulin-dependent protein kinase phosphatase N) (CaMKP-N) (CaMKP-nucleus) (CaMKN) (Partner of PIX 1) (Partner of PIX-alpha) (Partner of PIXA)	Ppm1e Camkn	PPM1E_RAT
P62963	Profilin-1 (Profilin I)	Pfn1	PROF1_RAT
P34067	Proteasome subunit beta type-4 (EC 3.4.25.1) (Macropain beta chain) (Multicatalytic endopeptidase complex beta chain) (Proteasome beta chain) (Proteasome chain 3) (RN3)	Psmb4	PSB4_RAT
Q63797	Proteasome activator complex subunit 1 (11S regulator complex subunit alpha) (REG-alpha) (Activator of multicatalytic protease subunit 1) (Proteasome activator 28 subunit alpha) (PA28a) (PA28alpha)	Psme1	PSME1_RAT
Q5BK81	Prostaglandin reductase 2 (PRG-2) (EC 1.3.1.48) (15-oxoprostaglandin 13-reductase) (Zinc-binding alcohol dehydrogenase domain-containing protein 1)	Ptgr2 Zadh1	PTGR2_RAT
P04550	Parathymosin (Zinc-binding 11.5 kDa protein)	Ptms Znbp	PTMS_RAT
P52873	Pyruvate carboxylase, mitochondrial (EC 6.4.1.1) (Pyruvic carboxylase) (PCB)	Pc	PYC_RAT
P32551	Cytochrome b-c1 complex subunit 2, mitochondrial (Complex III subunit 2) (Core protein II) (Ubiquinol-cytochrome-c reductase complex core protein 2)	Uqcrc2	QCR2_RAT
Q4KMA2	UV excision repair protein RAD23 homolog B	Rad23b	RD23B_RAT
P29315	Ribonuclease inhibitor (Ribonuclease/angiogenin inhibitor 1)	Rnh1 Rnh	RINI_RAT
P62907	60S ribosomal protein L10a	Rpl10a	RL10A_RAT
Q6PDV7	60S ribosomal protein L10	Rpl10	RL10_RAT
P23358	60S ribosomal protein L12	Rpl12	RL12_RAT
P35427	60S ribosomal protein L13a	Rpl13a	RL13A_RAT
P41123	60S ribosomal protein L13	Rpl13	RL13_RAT
P62718	60S ribosomal protein L18a	Rpl18a	RL18A_RAT
P12001	60S ribosomal protein L18	Rpl18	RL18_RAT
P20280	60S ribosomal protein L21	Rpl21	RL21_RAT
P62832	60S ribosomal protein L23	Rpl23	RL23_RAT
P61354	60S ribosomal protein L27	Rpl27	RL27_RAT
P62890	60S ribosomal protein L30	Rpl30	RL30_RAT
P62902	60S ribosomal protein L31	Rpl31	RL31_RAT
P62912	60S ribosomal protein L32	Rpl32	RL32_RAT
P17078	60S ribosomal protein L35	Rpl35	RL35_RAT
P21533	60S ribosomal protein L6 (Neoplasm-related protein C140)	Rpl6	RL6_RAT
P62425	60S ribosomal protein L7a	Rpl7a	RL7A_RAT
P05426	60S ribosomal protein L7	Rpl7	RL7_RAT
P62919	60S ribosomal protein L8	Rpl8	RL8_RAT
P07153	Dolichyl-diphosphooligosaccharide--protein glycosyltransferase subunit 1 (EC 2.4.99.18) (Dolichyl-diphosphooligosaccharide--protein glycosyltransferase 67 kDa subunit) (Ribophorin I) (RPN-I) (Ribophorin-1)	Rpn1	RPN1_RAT
P62282	40S ribosomal protein S11	Rps11	RS11_RAT
P63324	40S ribosomal protein S12	Rps12	RS12_RAT
P62845	40S ribosomal protein S15 (RIG protein)	Rps15 Rig	RS15_RAT
P62250	40S ribosomal protein S16	Rps16	RS16_RAT
P04644	40S ribosomal protein S17	Rps17	RS17_RAT
P62271	40S ribosomal protein S18	Rps18	RS18_RAT
P05765	40S ribosomal protein S21	Rps21	RS21_RAT
P62853	40S ribosomal protein S25	Rps25	RS25_RAT
P62856	40S ribosomal protein S26	Rps26	RS26_RAT
P62859	40S ribosomal protein S28	Rps28	RS28_RAT
P62275	40S ribosomal protein S29	Rps29	RS29_RAT
P27952	40S ribosomal protein S2	Rps2	RS2_RAT
P62864	40S ribosomal protein S30	Fau	RS30_RAT
P49242	40S ribosomal protein S3a (V-fos transformation effector protein) [Cleaved into: 40S ribosomal protein S3b]	Rps3a Fte-1 Fte1	RS3A_RAT
P62909	40S ribosomal protein S3	Rps3	RS3_RAT
P62703	40S ribosomal protein S4, X isoform	Rps4x Rps4	RS4X_RAT
P62243	40S ribosomal protein S8	Rps8	RS8_RAT
P29314	40S ribosomal protein S9	Rps9	RS9_RAT
Q6AYT3	tRNA-splicing ligase RtcB homolog (EC 6.5.1.3) (p55)	Rtcb	RTCB_RAT
Q6RJR6	Reticulon-3	Rtn3	RTN3_RAT
P05942	Protein S100-A4 (Metastasin) (Nerve growth factor-induced protein 42A) (P9K) (Placental calcium-binding protein) (S100 calcium-binding protein A4)	S100a4	S10A4_RAT
Q63424	Solute carrier family 15 member 2 (Kidney H(+)/peptide cotransporter) (Oligopeptide transporter, kidney isoform) (Peptide transporter 2)	Slc15a2 Pept2	S15A2_RAT
Q5FVJ8	Sentrin-specific protease 8 (EC 3.4.22.68) (Deneddylase-1) (NEDD8-specific protease 1) (Sentrin/SUMO-specific protease SENP8)	Senp8	SENP8_RAT
B0BNF1	Septin-8	2008-09-01	SEPT8_RAT
Q7TP36	Protein Shroom2 (Liver regeneration-related protein LRRG167) (Protein Apxl)	Shroom2 Apxl Ab2-404	SHRM2_RAT
Q68FX9	NAD-dependent protein deacylase sirtuin-5, mitochondrial (EC 3.5.1.-) (Regulatory protein SIR2 homolog 5) (SIR2-like protein 5)	Sirt5	SIR5_RAT
P09006	Serine protease inhibitor A3N (Serpin A3N) (CPI-26) (Contrapsin-like protease inhibitor 6) (SPI-2.2) (Serine protease inhibitor 3) (SPI-3)	Serpina3n Spin2c	SPA3N_RAT
Q63532	Cornifin-A (Small proline-rich protein 1A) (SPR1A) (SPRR1)	Sprr1a Spr Sprr1	SPR1A_RAT
Q6PDU1	Serine/arginine-rich splicing factor 2 (Splicing component, 35 kDa) (Splicing factor SC35) (SC-35) (Splicing factor, arginine/serine-rich 2)	Srsf2 Sfrs2	SRSF2_RAT
Q5XHY5	Threonine--tRNA ligase, cytoplasmic (EC 6.1.1.3) (Threonyl-tRNA synthetase) (ThrRS)	Tars	SYTC_RAT
P97615	Thioredoxin, mitochondrial (MTRX) (Mt-Trx) (Thioredoxin-2)	Txn2 Trx2	THIOM_RAT
Q9WVA1	Mitochondrial import inner membrane translocase subunit Tim8 A (Deafness dystonia protein 1 homolog)	Timm8a Ddp1 Tim8a	TIM8A_RAT
Q5PPN5	Tubulin polymerization-promoting protein family member 3	Tppp3	TPPP3_RAT
Q4VSI4	Ubiquitin carboxyl-terminal hydrolase 7 (EC 3.4.19.12) (Deubiquitinating enzyme 7) (Herpesvirus-associated ubiquitin-specific protease) (rHAUSP) (Ubiquitin thioesterase 7) (Ubiquitin-specific-processing protease 7)	Usp7 Hausp	UBP7_RAT
Q5HZY0	UBX domain-containing protein 4 (Erasin) (UBX domain-containing protein 2)	Ubxn4 Ubxd2 Ubxdc1	UBXN4_RAT
Q5RKI0	WD repeat-containing protein 1	Wdr1	WDR1_RAT
P62961	Nuclease-sensitive element-binding protein 1 (CCAAT-binding transcription factor I subunit A) (CBF-A) (DNA-binding protein B) (DBPB) (Enhancer factor I subunit A) (EFI-A) (Y-box transcription factor) (Y-box-binding protein 1) (YB-1)	Ybx1 Msy-1 Nsep1 Yb1	YBOX1_RAT
