# Supplementary material for: Network-based proteomic approaches reveal the neurodegenerative, neuroprotective and pain-related mechanisms involved after retrograde axonal damage
Source: Sci Rep. 2015 Mar 18;5:9185. doi: 10.1038/srep09185 (PMC5378195; doi:10.1038/srep09185)
Supplement: Supplementary Information — supplementary table 3 [file srep09185-s3.xls]

## Sheet: Hoja1
Supplementary table S2. List of seeds
motive	gene_name	uniprot_ac	synonyms	protein_name
RG	Gap43	P07936		Neuromodulin
RG	Mapk1	P63086	Erk2 Mapk Prkm1	Mitogen-activated protein kinase 1
RG	Mapk13	Q9WTY9		Mitogen-activated protein kinase 13
RG	Mapk12	Q63538	Sapk3	Mitogen-activated protein kinase 12
RG	Mapk3	P21708	Erk1 Prkm3	Mitogen-activated protein kinase 3
RG	Mapk15	Q9Z2A6	Erk7	Mitogen-activated protein kinase 15
RG	Mapk6	P27704	Erk3 Prkm6	Mitogen-activated protein kinase 6
RG	Mapk10	P49187	Jnk3 Prkm10	Mitogen-activated protein kinase 10
RG	Mapk8	P49185	Jnk1 Prkm8	Mitogen-activated protein kinase 8
RG	Mapk4	Q63454	Prkm4	Mitogen-activated protein kinase 4
RG	Mapk14	P70618	Csbp1 Csbp2	Mitogen-activated protein kinase 14
RG	Mapk9	P49186	Jnk2 Prkm9	Mitogen-activated protein kinase 9
RG	Mapk7	P0C865	Bmk1 Erk5	Mitogen-activated protein kinase 7
RG	Kpna1	P83953		Importin subunit alpha-1 (Importin alpha-5) (Karyopherin subunit alpha-1)
RG	Kpna5	Q56R16		Importin subunit alpha-6 (Karyopherin subunit alpha-5)
RG	Kpnb1	P52296		Importin subunit beta-1 (Karyopherin subunit beta-1) (Nuclear factor p97) (Pore targeting complex 97 kDa subunit) (PTAC97)
RG	Stat3	P52631		Stat3
RG	Jun	P17325	Rjg-9	Transcription factor AP-1
RG	Mapk8ip1	Q9R237	Ib1 Jip1 Mapk8ip	C-Jun-amino-terminal kinase-interacting prote...
RG	Itga7	Q63258		Integrin alpha-7
RG	Gal	P10683	Galn	Galanin peptides
RG	Kiss1r	Q924U1	Gpr54	KiSS-1 receptor
RG	Cd44	P26051		CD44 antigen (Extracellular matrix receptor III) (ECMR-III) (GP90 lymphocyte homing/adhesion receptor) (HUTCH-I) (Hermes antigen) (Hyaluronate receptor) (Phagocytic glycoprotein 1) (PGP-1) (Phagocytic glycoprotein I) (PGP-I) (CD antigen CD44)
RG	Arg1	P07824		Arginase-1
RG	Il6	P20607	Il-6	Interleukin-6
RG	Il6r	P22273	Il6ra	Interleukin-6 receptor subunit alpha
RG	Il6st	P40190		Interleukin-6 receptor subunit beta
RG	Flot1	Q9Z1E1	Reg2	Flotillin-1 (Reggie-2) (REG-2)
AX	Fas	Q63199	Apt1 Tnfrsf6	Tumor necrosis factor receptor superfamily me...
AX	Tnfrsf1a	P22934	Tnfr-1 Tnfr1	Tumor necrosis factor receptor superfamily member 1A (Tumor necrosis factor receptor 1) (TNF-R1) (Tumor necrosis factor receptor type I) (TNF-RI) (TNFR-I) (p55) (p60) (CD antigen CD120a)
AX	Fadd	Q8R2E7	fadd rCG_48606	FADD/MORT1 protein with death effector domain (Fas (TNFRSF6)-associated via death domain) (Fas death domain associated protein) (Protein Fadd)
AX	Casp8	Q9JHX4	CASP8 rCG_22437	Caspase 8, isoform CRA_a (Caspase-8) (Protein Casp8)
AX	Bid	Q9JLT6		BH3-interacting domain death agonist
AX	Bax	Q63690		Apoptosis regulator BAX
AX	Bak1	Q9JK59	Bak rCG_6091	BAK protein (BCL2-antagonist/killer 1, isoform CRA_b) (Bak1 protein) (Protein Bak1)
AX	Apaf1	Q9EPV5		Apoptotic protease-activating factor 1 (APAF-1)
AX	Casp9	Q9JHK1	RNCASP9 rCG_30964	Caspase
AX	Aifm1	Q9JM53	Aif Pdcd8	Apoptosis-inducing factor 1, mitochondrial
AX	Ctsh	P00786		Pro-cathepsin H [Cleaved into: Cathepsin H mini chain; Cathepsin H (EC 3.4.22.16); Cathepsin H heavy chain; Cathepsin H light chain]
AX	Ctsb	P00787		Cathepsin B (EC 3.4.22.1) (Cathepsin B1) (RSG-2) [Cleaved into: Cathepsin B light chain; Cathepsin B heavy chain]
AX	Ctsd	P24268		Cathepsin D (EC 3.4.23.5) [Cleaved into: Cathepsin D 12 kDa light chain; Cathepsin D 9 kDa light chain; Cathepsin D 34 kDa heavy chain; Cathepsin D 30 kDa heavy chain]
AX	Ctsj	Q63088	Ctsp	Cathepsin J (EC 3.4.22.-) (Cathepsin L-related protein) (Cathepsin P) (Catlrp-p)
AX	Ctsz	Q9R1T3	Ctsy	Cathepsin Z (EC 3.4.18.1) (Cathepsin Y)
AX	Ctse	P16228		Cathepsin E (EC 3.4.23.34)
AX	Ctsl1	P07154	Ctsl	Cathepsin L1 (EC 3.4.22.15) (Cyclic protein 2) (CP-2) (Major excreted protein) (MEP) [Cleaved into: Procathepsin L; Cathepsin L1 heavy chain; Cathepsin L1 light chain]
AX	Ctss	Q02765		Cathepsin S (EC 3.4.22.27)
AX	Ctsq	Q9QZE3	Catq	Cathepsin Q (EC 3.4.22.-)
AX	Ctsg	P17977		Cathepsin G (EC 3.4.21.20)
AX	Ctsk	O35186		Cathepsin K (EC 3.4.22.38)
AX	Cts7	D3ZZ07		Cathepsin 7 (EC 3.4.22.-)
AX	Cycs	P62898		Cytochrome c, somatic
AX	Endog	Q3V5X8	endog rCG_45387	Endonuclease G (Protein Endog)
AX	Stk24	B0LT89	Mst3 Stk3	Serine/threonine-protein kinase 24 (EC 2.7.11.1) (Mammalian STE20-like protein kinase 3) (MST-3) (MST3b) (STE20-like kinase MST3) [Cleaved into: Serine/threonine-protein kinase 24 35 kDa subunit (Mammalian STE20-like protein kinase 3 N-terminal) (MST3/N); Serine/threonine-protein kinase 24 12 kDa subunit (Mammalian STE20-like protein kinase 3 C-terminal) (MST3/C)]
AX	Alg2	Q3B8P6		Alg2 protein
AX	Alg2	G3V6U3	rCG_60347	Asparagine-linked glycosylation 2 homolog (Yeast, alpha-1,3-mannosyltransferase), isoform CRA_a (Protein Alg2)
AX	Pdcd6ip	Q9QZA2	Aip1	Programmed cell death 6-interacting protein (ALG-2-interacting protein 1)
AX	Dpf1	P56163	Baf45b Neud4	Zinc finger protein neuro-d4 (BRG1-associated factor 45B) (BAF45B) (D4, zinc and double PHD fingers family 1)
AX	Tp53	P10361	P53	Cellular tumor antigen p53 (Tumor suppressor p53)
AX	Ddit3	Q62857	Chop Chop10 Gadd153	DNA damage-inducible transcript 3 protein (DDIT-3) (C/EBP zeta) (C/EBP-homologous protein) (CHOP) (C/EBP-homologous protein 10) (CHOP-10) (CCAAT/enhancer-binding protein homologous protein) (Growth arrest and DNA-damage-inducible protein GADD153)
AX	Map2k7	Q4KSH7		Dual specificity mitogen-activated protein kinase kinase 7 (MAP kinase kinase 7) (MAPKK 7) (EC 2.7.12.2) (JNK-activating kinase 2) (MAPK/ERK kinase 7) (MEK 7) (c-Jun N-terminal kinase kinase 2) (JNK kinase 2) (JNKK 2)
AX	Jun	P17325	Rjg-9	Transcription factor AP-1
AX	Atf3	P29596	Lrf1	Cyclic AMP-dependent transcription factor ATF-3 (cAMP-dependent transcription factor ATF-3) (Activating transcription factor 3) (Liver regeneration factor 1) (LRF-1)
AA	Nudc	Q63525		Nuclear migration protein nudC (Nuclear distribution protein C homolog) (c15)
AA	Allc	Q6AYP0		Probable allantoicase (EC 3.5.3.4) (Allantoate amidinohydrolase)
AA	Birc3	Q5XIW4	rCG_31624	Baculoviral IAP repeat-containing 3
AA	Birc3	F7FLN8		Protein Birc3
AA	Birc2	Q6P6S1	rCG_31679	Baculoviral IAP repeat-containing 2 (Protein Birc2)
AA	Cflar	Q99MZ5	rCG_22405	CASP8 and FADD-like apoptosis regulator, isoform CRA_b (FLIP short form)
AA	Bcl2	P49950	Bcl-2	Apoptosis regulator Bcl-2
AA	Bcl2l1	P53563	Bclx Blc2l	Bcl-2-like protein 1 (Bcl2-L-1) (Apoptosis regulator Bcl-X)
AA	Birc5	Q9JHY7		Baculoviral IAP repeat-containing protein 5
AA	Xiap	Q9R0I6	Api3 Birc4	E3 ubiquitin-protein ligase XIAP (EC 6.3.2.-) (Baculoviral IAP repeat-containing protein 4) (IAP homolog A) (Inhibitor of apoptosis protein 3) (IAP-3) (rIAP-3) (rIAP3) (X-linked inhibitor of apoptosis protein) (X-linked IAP)
AA	Mcl1	Q9Z1P3		Induced myeloid leukemia cell differentiation...
AA	Atg3 Apg3l	Q6AZ50		Ubiquitin-like-conjugating enzyme ATG3 (EC 6.3.2.-) (Autophagy-related protein 3) (APG3-like) (Preconditioning-inducible gene 1 protein)
AA	Hspa5	P06761	Grp78	78 kDa glucose-regulated protein (GRP-78) (Heat shock 70 kDa protein 5) (Immunoglobulin heavy chain-binding protein) (BiP) (Steroidogenesis-activator polypeptide)
AA	Hspa1a	Q07439	Hsp70-1 Hspa1 Hspa1b Hsp70-2 Hspa2	Heat shock 70 kDa protein 1A/1B
AA	Hspa1l	P55063	Hsp70-3	Heat shock 70 kDa protein 1-like
AA	Hspa1b	Q6LA95	hsp70.2 Hspa1a	Heat-shock protein 70
AA	Hspa14	Q6AYB4		Heat shock 70 kDa protein 14
AA	Hspa13	O35162	Stch	Heat shock 70 kDa protein 13
AA	Hspb1	P42930	Hsp27	Heat shock protein beta-1 (HspB1) (Heat shock 27 kDa protein) (HSP 27)
AA	Hspbap1	Q5BKC6	Pass1	HSPB1-associated protein 1 (27 kDa heat shock protein-associated protein 1) (Protein associated with small stress protein 1)
AA	Gss	P46413		Glutathione synthetase
AA	Aldh3a1 Aldd Aldh3	P11883		Aldehyde dehydrogenase, dimeric NADP-preferri...
AA	Aldh1l1 Fthfd	P28037		Cytosolic 10-formyltetrahydrofolate dehydroge...
AA	G6pdx	P05370	G6pd	Glucose-6-phosphate 1-dehydrogenase
AA	Pgd	P85968		6-phosphogluconate dehydrogenase, decarboxyla...
AA	Pgls	P85971		6-phosphogluconolactonase
AA	Mmp24	Q99PW6	Mt5mmp	Matrix metalloproteinase-24
AA	satt1	Q6P9U6	Sat Sat_mapped rCG_36302	Protein Sat1
AA	satt2	D3Z9J8	Sat2_predicted rCG_35524	Protein Sat2
AA	Akt1	P47196		RAC-alpha serine/threonine-protein kinase
PO	Tp53	P10361	P53	Cellular tumor antigen p53 (Tumor suppressor p53)
PO	Ei24	Q4KM77		Etoposide-induced protein 2.4 homolog
PO	Prodh2	Q2V057		Probable proline dehydrogenase 2
PO	Prodh2	F7FH08		Probable proline dehydrogenase 2
PO	LOC682565	B4F7D0	Prodh	Prodh protein
PO	Prodh2	B0BNG1		Prodh2 protein
PO	Prodh	F1MAR6		Protein Prodh
AO	Tp53	P10361	P53	Cellular tumor antigen p53 (Tumor suppressor p53)
AO	Sesn3	D4A469	Sesn3_predicted rCG_31626	Protein Sesn3 (Sestrin 3 (Predicted))
AO	Sesn1	D3ZJU4	Sesn1_predicted rCG_58507	Protein Sesn1 (Sestrin 1 (Predicted), isoform CRA_a)
AO	RGD156631	B2GUV6	9 Sesn2 rCG_31441	Protein Sesn2 (RCG31441) (Similar to Sestrin 2 (Hi95))
AO	Gpx1	P04041		Glutathione peroxidase 1 (GPx-1) (GSHPx-1) (EC 1.11.1.9) (Cellular glutathione peroxidase)
AO	Aldh3a2	P30839	Aldh4	Fatty aldehyde dehydrogenase (EC 1.2.1.3) (Aldehyde dehydrogenase 4) (Aldehyde dehydrogenase family 3 member A2) (Microsomal aldehyde dehydrogenase) (msALDH)
AO	Aldh4a1	P0C2X9		Delta-1-pyrroline-5-carboxylate dehydrogenase, mitochondrial (P5C dehydrogenase) (EC 1.5.1.12) (Aldehyde dehydrogenase family 4 member A1)
AO	Pgm1	P38652		Phosphoglucomutase-1
AO	Nqo1	P05982	Nmor1	NAD(P)H dehydrogenase [quinone] 1
AO	Nfe2l2	O54968	Nrf2	Nuclear factor erythroid 2-related factor 2
AO	Keap1	P57790	Inrf2	Kelch-like ECH-associated protein 1
AO	Raf1 Raf	P11345		RAF proto-oncogene serine/threonine-protein k...
AO	Braf	F1M9C3		Protein Braf
AO	Map2k1	Q01986	Mek1 Prkmk1	Dual specificity mitogen-activated protein ki...
AO	Map2k5	Q62862	Mek5 Mkk5 Prkmk5	Dual specificity mitogen-activated protein ki...
AO	Map2k2	P36506	Mek2 Mkk2 Prkmk2	Dual specificity mitogen-activated protein ki...
AO	Map3k1	Q62925	Mekk Mekk1	Mitogen-activated protein kinase kinase kinas...
AO	Mapk3	P21708	Erk1 Prkm3	Mitogen-activated protein kinase 3 (MAP kinase 3) (MAPK 3) (EC 2.7.11.24) (ERT2) (Extracellular signal-regulated kinase 1) (ERK-1) (Insulin-stimulated MAP2 kinase) (MAP kinase isoform p44) (p44-MAPK) (MNK1) (Microtubule-associated protein 2 kinase) (p44-ERK1)
AO	Mapk1	P63086	Erk2 Mapk Prkm1	Mitogen-activated protein kinase 1 (MAP kinase 1) (MAPK 1) (EC 2.7.11.24) (ERT1) (Extracellular signal-regulated kinase 2) (ERK-2) (MAP kinase isoform p42) (p42-MAPK) (Mitogen-activated protein kinase 2) (MAP kinase 2) (MAPK 2)
AO	Jun	P17325	Rjg-9	Transcription factor AP-1 (Activator protein 1) (AP1) (Proto-oncogene c-Jun) (V-jun avian sarcoma virus 17 oncogene homolog)
AO	Jund	P52909	Jun-d	Transcription factor jun-D
IN	Pcsk1	P28840	Bdp Nec-1 Nec1	Neuroendocrine convertase 1 (NEC 1) (EC 3.4.21.93) (Prohormone convertase 1) (Proprotein convertase 1) (PC1)
IN	Cflar rCG_22405	Q99MZ5		CASP8 and FADD-like apoptosis regulator, isoform CRA_b (FLIP short form)
IN	Ctsd	P24268		Cathepsin D
AK	Akt1	P47196		RAC-alpha serine/threonine-protein kinase
AK	Akt2	P47197		RAC-beta serine/threonine-protein kinase
AK	Akt3	Q63484		RAC-gamma serine/threonine-protein kinase
AK	Pik3r1	Q63787		Phosphatidylinositol 3-kinase regulatory subu...
AK	Pik3c3	O88763	Vps34	Phosphatidylinositol 3-kinase catalytic subun...
AK	Pik3c2g	O70173		Phosphatidylinositol 4-phosphate 3-kinase C2 ...
AK	Pik3cb	Q9Z1L0		Phosphatidylinositol 4,5-bisphosphate 3-kinas...
AK	Pik3r3	Q63789		Phosphatidylinositol 3-kinase regulatory subu...
AK	Pik3r2	Q63788		Phosphatidylinositol 3-kinase regulatory subu...
AK	Pik3r2	Q5FVS6	rCG_38682	Phosphatidylinositol 3-kinase regulatory subu...
AK	Pik3cg	D3ZFJ0		Protein Pik3cg
AK	Pik3r5	D4A4I3		Protein Pik3r5
AK	Mapk3	P21708	Erk1 Prkm3	Mitogen-activated protein kinase 3 (MAP kinase 3) (MAPK 3) (EC 2.7.11.24) (ERT2) (Extracellular signal-regulated kinase 1) (ERK-1) (Insulin-stimulated MAP2 kinase) (MAP kinase isoform p44) (p44-MAPK) (MNK1) (Microtubule-associated protein 2 kinase) (p44-ERK1)
AK	Mapk1	P63086	Erk2 Mapk Prkm1	Mitogen-activated protein kinase 1 (MAP kinase 1) (MAPK 1) (EC 2.7.11.24) (ERT1) (Extracellular signal-regulated kinase 2) (ERK-2) (MAP kinase isoform p42) (p42-MAPK) (Mitogen-activated protein kinase 2) (MAP kinase 2) (MAPK 2)
AK	Bcl2	P49950	Bcl-2	Apoptosis regulator Bcl-2
AK	Esr2	Q59IV8	ERb2 rCG_61423	Estrogen receptor 2 beta, isoform CRA_a (Estrogen receptor beta2)
AK	Erbb2	P06494	Neu	Receptor tyrosine-protein kinase erbB-2
AK	Phgdh	O08651		D-3-phosphoglycerate dehydrogenase
AK	Pdk2	Q64536		[Pyruvate dehydrogenase [lipoamide]] kinase i...
AK	Pdk4	O54937		[Pyruvate dehydrogenase [lipoamide]] kinase i...
AK	Pdk1	Q63065	Pdh	[Pyruvate dehydrogenase [lipoamide]] kinase i...
AK	Prkaa2	Q09137	Ampk Ampk2	5'-AMP-activated protein kinase catalytic sub...
AK	Prkaa1 Ampk1	P54645		5'-AMP-activated protein kinase catalytic sub...
AK	Prkag1	P80385		5'-AMP-activated protein kinase subunit gamma...
AK	Prkab1	P80386		5'-AMP-activated protein kinase subunit beta-...
AK	Prkab2	Q9QZH4		5'-AMP-activated protein kinase subunit beta-...
AG	Sirt2	Q5RJQ4	Sir2l2	NAD-dependent protein deacetylase sirtuin-2
AG	Sirt5	Q68FX9		NAD-dependent protein deacylase sirtuin-5, mi...
AG	Sirt7	B2RZ55		NAD-dependent protein deacetylase sirtuin-7
AG	Ctsd	P24268		Cathepsin D
AG	satt1	Q6P9U6	Sat Sat_mapped rCG_36302	Protein Sat1
AG	Cat	P04762	Cas1	Catalase
RH	Mapk1	P63086	Erk2 Mapk Prkm1	Mitogen-activated protein kinase 1
RH	Mapk13	Q9WTY9		Mitogen-activated protein kinase 13
RH	Mapk12	Q63538	Sapk3	Mitogen-activated protein kinase 12
RH	Mapk3	P21708	Erk1 Prkm3	Mitogen-activated protein kinase 3
RH	Mapk15	Q9Z2A6	Erk7	Mitogen-activated protein kinase 15
RH	Mapk6	P27704	Erk3 Prkm6	Mitogen-activated protein kinase 6
RH	Mapk10	P49187	Jnk3 Prkm10	Mitogen-activated protein kinase 10
RH	Mapk8	P49185	Jnk1 Prkm8	Mitogen-activated protein kinase 8
RH	Mapk4	Q63454	Prkm4	Mitogen-activated protein kinase 4
RH	Mapk14	P70618	Csbp1 Csbp2	Mitogen-activated protein kinase 14
RH	Mapk9	P49186	Jnk2 Prkm9	Mitogen-activated protein kinase 9
RH	Mapk7	P0C865	Bmk1 Erk5	Mitogen-activated protein kinase 7
RH	Pik3r1	Q63787		Phosphatidylinositol 3-kinase regulatory subu...
RH	Pik3c3	O88763	Vps34	Phosphatidylinositol 3-kinase catalytic subun...
RH	Pik3c2g	O70173		Phosphatidylinositol 4-phosphate 3-kinase C2 ...
RH	Pik3cb	Q9Z1L0		Phosphatidylinositol 4,5-bisphosphate 3-kinas...
RH	Pik3r3	Q63789		Phosphatidylinositol 3-kinase regulatory subu...
RH	Pik3r2	Q63788		Phosphatidylinositol 3-kinase regulatory subu...
RH	Pik3r2	Q5FVS6	rCG_38682	Phosphatidylinositol 3-kinase regulatory subu...
RH	Pik3cg	D3ZFJ0		Protein Pik3cg
RH	Pik3r5	D4A4I3		Protein Pik3r5
MF	Prkaa2	Q09137	Ampk Ampk2	5'-AMP-activated protein kinase catalytic subunit alpha-2 (AMPK subunit alpha-2) (EC 2.7.11.1) (Acetyl-CoA carboxylase kinase) (ACACA kinase) (EC 2.7.11.27) (Hydroxymethylglutaryl-CoA reductase kinase) (HMGCR kinase) (EC 2.7.11.31)
MF	Prkaa1	P54645	Ampk1	5'-AMP-activated protein kinase catalytic subunit alpha-1 (AMPK subunit alpha-1) (EC 2.7.11.1) (Acetyl-CoA carboxylase kinase) (ACACA kinase) (EC 2.7.11.27) (Hydroxymethylglutaryl-CoA reductase kinase) (HMGCR kinase) (EC 2.7.11.31) (Tau-protein kinase PRKAA1) (EC 2.7.11.26)
MF	Prkag1	P80385		5'-AMP-activated protein kinase subunit gamma-1 (AMPK gamma1) (AMPK subunit gamma-1) (AMPKg)
MF	Prkab1	P80386		5'-AMP-activated protein kinase subunit beta-1 (AMPK subunit beta-1) (AMPKb) (5'-AMP-activated protein kinase 40 kDa subunit)
MF	Prkab2	Q9QZH4		5'-AMP-activated protein kinase subunit beta-2 (AMPK subunit beta-2)
MF	Sirt1	F1M3P2		Protein Sirt1
MF	Sirt1	F1LTP2		Protein Sirt1
MF	Ppargc1a	Q9QYK2	Pgc1 Pgc1a Ppargc1	Peroxisome proliferator-activated receptor ga...
MF	Ppara	P37230	Nr1c1 Ppar	Peroxisome proliferator-activated receptor alpha (PPAR-alpha) (Nuclear receptor subfamily 1 group C member 1)
MF	Ppard	Q62879	PPAR delta	PPAR delta protein
MF	Pparg	O88275	Nr1c3	Peroxisome proliferator-activated receptor gamma (PPAR-gamma) (Nuclear receptor subfamily 1 group C member 3)
MF	Ppargc1b	Q811R2	Perc Pgc1 Pgc1b Ppargc1	Peroxisome proliferator-activated receptor gamma coactivator 1-beta (PGC-1-beta) (PPAR-gamma coactivator 1-beta) (PPARGC-1-beta)
AF	Dync1i1	Q63100	Dnci1 Dncic1	Cytoplasmic dynein 1 intermediate chain 1
AF	Dync1h1	P38650	Dhc1 Dnch1 Dnchc1 Dnec1 Dyhc Map1c	Cytoplasmic dynein 1 heavy chain 1
AF	Dynll1	P63170	Dncl1 Dnclc1 Pin	Dynein light chain 1, cytoplasmic
AF	Dync1li2	Q62698	Dncli2	Cytoplasmic dynein 1 light intermediate chain 2 (Dynein light intermediate chain 2, cytosolic) (LIC-2) (LIC53/55)
AF	Dync1li1	Q9QXU8	Dncli1	Cytoplasmic dynein 1 light intermediate chain 1 (Dynein light chain A) (DLC-A) (Dynein light intermediate chain 1, cytosolic)
AF	Kif5a	Q6QLM7		Kinesin heavy chain isoform 5A
AF		Q5PQM2	Kinesin light chain 4 (KLC 4) (Kinesin-like protein 8)	KLC4_RAT
AF	Mon1b	D4A0L1	Mon1b_predicted rCG_51138	MON1 homolog b (Yeast) (Predicted), isoform C...
AF	Mon1a	B1WC06		Mon1a protein
AF	Ccz1	Q6AYE1	RGD1306410	Protein Ccz1
AF	Vti1a	Q9JI51	Vti1l2	Vesicle transport through interaction with t-...
AF	Vti1b	P58200	Vti1l1	Vesicle transport through interaction with t-...
AF	Vamp3	P63025	Syb3	Vesicle-associated membrane protein 3
AF	Vamp7	Q9JHW5	Sybl1	Vesicle-associated membrane protein 7
AF	Ykt6	Q5EGY4		Synaptobrevin homolog YKT6
AF	Nsf	Q9QUL6	Erg1	Vesicle-fusing ATPase
AF	Exoc4	Q62824	Sec8 Sec8l1	Exocyst complex component 4
AF	Snap25	P60881	Snap	Synaptosomal-associated protein 25
AF	Snap23	O70377		Synaptosomal-associated protein 23
AF	Snap47	Q6P6S0		Synaptosomal-associated protein 47
AF	Vps45	O08700	Vps45a	Vacuolar protein sorting-associated protein 45 (rVps45)
AF	Vps26a	Q6AY86	Vps26	Vacuolar protein sorting-associated protein 26A (Vesicle protein sorting 26A)
AF	Vps29	B2RZ78		Vacuolar protein sorting-associated protein 29 (EC 3.1.3.3) (Vesicle protein sorting 29)
AF	Vps33b	Q63616		Vacuolar protein sorting-associated protein 33B (r-vps33b)
AF	Vps54	Q9JMK8	Vps54l	Vacuolar protein sorting-associated protein 54 (Vps54-like protein)
AF	Vps33a	Q63615		Vacuolar protein sorting-associated protein 33A (r-vps33a)
AF	Vps25	P0C0A1	Eap20	Vacuolar protein-sorting-associated protein 25 (ELL-associated protein of 20 kDa) (ESCRT-II complex subunit VPS25)
AF	Vps36	P0C0A2	Eap45	Vacuolar protein-sorting-associated protein 36 (ELL-associated protein of 45 kDa) (ESCRT-II complex subunit VPS36)
AF	Vps28	B5DEN9		Vacuolar protein sorting-associated protein 2...
AF	Vps4a	Q793F9	vps4-A	Vacuolar protein sorting-associated protein 4...
AF	Vps52	O55166	Are1 Sacm2l	Vacuolar protein sorting-associated protein 5...
AF	Slc36a4	D3ZMH7	Slc36a4_predicted rCG_31858	Protein Slc36a4
AF	Slc36a1	Q924A5	Lyaat1 Pat1	Proton-coupled amino acid transporter 1 (Proton/amino acid transporter 1) (Lysosomal amino acid transporter 1) (LYAAT-1) (Neutral amino acid/proton symporter) (Solute carrier family 36 member 1)
AF	Stam2	Q5XHY7		Signal transducing adapter molecule 2
AF	Hgs	Q9JJ50	Hrs Hrs2	Hepatocyte growth factor-regulated tyrosine kinase substrate (SNAP-25-interacting protein Hrs-2)
AF	Tsg101	Q6IRE4		Tumor susceptibility gene 101 protein
AF	Ubap1	Q5XIS7		Ubiquitin-associated protein 1 (UBAP-1)
AF	Mvb12a	Q6P777	Fam125a	Multivesicular body subunit 12A
AF	Vps37a	Q4V794	MGC116266 rCG_59095	Protein Vps37a
AF	Vps37c	B5DFF4	LOC100910929 Vps37c_predicted rCG_48524	Protein LOC100910929
AF	Vps37d	B2GV76	LOC687208 rCG_21373	LOC687208 protein
AF	Vps37b	D3ZU64	Vps37b_predicted rCG_21440	Protein Vps37b
AF	Mvb12b	D4A732	Fam125b	Protein Fam125b
AF	Snf8	Q5RK19	Eap30	Vacuolar-sorting protein SNF8 (ELL-associated protein of 30 kDa) (ESCRT-II complex subunit VPS22)
AF	Chmp3	Q8CGS4	Vps24	Charged multivesicular body protein 3 (Chromatin-modifying protein 3) (Vacuolar protein sorting-associated protein 24) (rVps24p)
AF	Stx17	Q9Z158		Syntaxin-17
AF	Vamp8	Q9WUF4		Vesicle-associated membrane protein 8
AF	Snap29	Q9Z2P6		Synaptosomal-associated protein 29
AF	Rab7a	P09527	Rab7	Ras-related protein Rab-7a
AF	Rab11b	O35509		Ras-related protein Rab-11B
AF	Rab11a	P62494	Rab11	Ras-related protein Rab-11A (Rab-11) (24KG)
AF	Uvrag	D3ZKE1	LOC308846 rCG_40206	Protein Uvrag (Similar to UV radiation resistance associated, isoform CRA_c)
AF	Atg14	D4A4K3		Beclin 1-associated autophagy-related key regulator (Barkor) (Autophagy-related protein 14-like protein) (Atg14L)
AF	Becn1	Q91XJ1		Beclin-1 (Coiled-coil myosin-like BCL2-interacting protein) (Protein GT197)
AF	Pik3c3	O88763	Vps34	Phosphatidylinositol 3-kinase catalytic subun...
AF	Pik3r4	P0C0R5	homolog	Phosphoinositide 3-kinase regulatory subunit 4 (PI3-kinase regulatory subunit 4) (EC 2.7.11.1)
SA	Sqstm1	O08623	Zip	Sequestosome-1
SA	Nbr1	Q501R9		Next to BRCA1 gene 1 protein
SA	Bnip3l	Q4G086	rCG_52176	BCL2/adenovirus E1B interacting protein 3-lik...
SA	Smurf1	D3ZCF5	rCG_42768	E3 ubiquitin-protein ligase (EC 6.3.2.-)
SA	Cblc	G3V8H4	Cbl-3	E3 ubiquitin-protein ligase CBL-C
SA	Apex1	P43138	Ape Apex Ref1	DNA-(apurinic or apyrimidinic site) lyase (EC 3.1.-.-) (EC 4.2.99.18) (APEX nuclease) (APEN) (Apurinic-apyrimidinic endonuclease 1) (AP endonuclease 1) (REF-1) (Redox factor-1) [Cleaved into: DNA-(apurinic or apyrimidinic site) lyase, mitochondrial]
SA	Man2c1	P21139		Alpha-mannosidase 2C1
SA	Pex3	Q9JJK4		Peroxisomal biogenesis factor 3 (Peroxin-3) (Peroxisomal assembly protein PEX3)
SA	Hspa8	P63018	Hsc70 Hsc73	Heat shock cognate 71 kDa protein
SA	Vps4a	Q793F9	vps4-A	Vacuolar protein sorting-associated protein 4...
SA	Tsg101	Q6IRE4		Tumor susceptibility gene 101 protein
SA	Rpl23a	P62752		60S ribosomal protein L23a
SA	Rb1cc1	D3ZHK4	Rb1cc1_predicted rCG_30375	Protein Rb1cc1
SA	Map1lc3b	Q62625	Map1alc3 Map1lc3	Microtubule-associated proteins 1A/1B light c...
SA	Map1lc3a	Q6XVN8		Microtubule-associated proteins 1A/1B light c...
SA	Becn1	Q91XJ1		Beclin-1
SA	Lamp1	P14562	Lamp-1	Lysosome-associated membrane glycoprotein 1
SA	Lamp2	P17046	Lamp-2	Lysosome-associated membrane glycoprotein 2
NC	Tnfrsf1a	P22934	Tnfr-1 Tnfr1	Tumor necrosis factor receptor superfamily me...
NC	Tradd	D3ZZC5	rCG_51460	Protein Tradd (TNFRSF1A-associated via death domain)
NC	Tradd	Q8K3Z8		Tumor necrosis factor receptor type 1 associated death domain-like protein
NC	Fadd	Q8R2E7	fadd rCG_48606	FADD/MORT1 protein with death effector domain (Fas (TNFRSF6)-associated via death domain) (Fas death domain associated protein) (Protein Fadd)
NC	Casp8	Q9JHX4	CASP8 rCG_22437	Caspase 8, isoform CRA_a (Caspase-8) (Protein Casp8)
NC	Ripk1	D3ZYL0	Ripk1_predicted rCG_43941	Protein Ripk1 (Receptor (TNFRSF)-interacting serine-threonine kinase 1 (Predicted))
NC	Ripk3	Q9Z2P5	Rip3	Receptor-interacting serine/threonine-protein kinase 3 (EC 2.7.11.1) (Homocysteine respondent protein HCYP2) (RIP-like protein kinase 3) (Receptor-interacting protein 3) (RIP-3)
NC	Mapk8	P49185	Jnk1 Prkm8	Mitogen-activated protein kinase 8 (MAP kinase 8) (MAPK 8) (EC 2.7.11.24) (SAPK gamma) (Stress-activated protein kinase JNK1) (c-Jun N-terminal kinase 1) (p54 gamma)
NC	Mapk10	P49187	Jnk3 Prkm10	Mitogen-activated protein kinase 10 (MAP kinase 10) (MAPK 10) (EC 2.7.11.24) (SAPK-beta) (Stress-activated protein kinase JNK3) (c-Jun N-terminal kinase 3) (p54-beta)
NC	Mapk9	P49186	Jnk2 Prkm9	Mitogen-activated protein kinase 9
NC	Ftl1	P02793	Ftl	Ferritin light chain 1 (Ferritin L subunit 1)
NC	Fth1	P19132	Fth	Ferritin heavy chain (Ferritin H subunit) (EC 1.16.3.1)
NC	Smpd2	Q9ET64		Sphingomyelin phosphodiesterase 2
NC	Smpd3	O35049	Cca1	Sphingomyelin phosphodiesterase 3
NC	Capn2	Q07009		Calpain-2 catalytic subunit (EC 3.4.22.53) (Calcium-activated neutral proteinase 2) (CANP 2) (Calpain M-type) (Calpain-2 large subunit) (Millimolar-calpain) (M-calpain)
NC	Capn1	P97571	Cls1	Calpain-1 catalytic subunit (EC 3.4.22.52) (Calcium-activated neutral proteinase 1) (CANP 1) (Calpain mu-type) (Calpain-1 large subunit) (Micromolar-calpain) (muCANP)
NC	Capns1	Q64537	Capn4 Css1	Calpain small subunit 1 (CSS1) (Calcium-activated neutral proteinase small subunit) (CANP small subunit) (Calcium-dependent protease small subunit) (CDPS) (Calcium-dependent protease small subunit 1) (Calpain regulatory subunit)
NC	Capn3	P16259		Calpain-3 (EC 3.4.22.54) (Calcium-activated neutral proteinase 3) (CANP 3) (Calpain L3) (Calpain p94) (Muscle-specific calcium-activated neutral protease 3)
NC	Capn5	Q8R4C0		Calpain-5 (EC 3.4.22.-)
NC	Capn11	Q4V8Q1		Calpain 11 (EC 3.4.22.-) (Calcium-activated neutral proteinase 11) (CANP 11)
NC	Capn10	Q9ES66		Calpain-10 (EC 3.4.22.-) (Calcium-activated neutral proteinase 10) (CANP 10)
NC	Capn13	Q5BK10		Calpain-13 (EC 3.4.22.-) (Calcium-activated neutral proteinase 13) (CANP 13)
NC	Capn9	O35920	Ncl4	Calpain-9 (EC 3.4.22.-) (Digestive tract-specific calpain) (New calpain 4) (nCL-4)
NC	Capn6	O88501	Capa6	Calpain-6
NC	Capn7	Q499T5		Calpain 7
NC	Capn8	Q78EJ9	Cls4 Ncl2	Calpain-8
NC	Solh	D3ZJJ4	Solh_predicted rCG_33064	Protein Solh
NC	Pla2g4a	P50393	Cpla2 Pla2g4	Cytosolic phospholipase A2 (cPLA2) (Phospholipase A2 group IVA) [Includes: Phospholipase A2 (EC 3.1.1.4) (Phosphatidylcholine 2-acylhydrolase); Lysophospholipase (EC 3.1.1.5)]
NC	Parp1	P27008	Adprt	Poly [ADP-ribose] polymerase 1
KK	Itgb1	P49134
KK	Itgb3	Q8R2H2	itgb3	Integrin beta
KK	Itga5	D4ACU9		Protein Itga5
KK	Ptk2	O35346	Fak Fak1	Focal adhesion kinase 1 (FADK 1) (EC 2.7.10.2) (Focal adhesion kinase-related nonkinase) (FRNK) (Protein-tyrosine kinase 2) (p125FAK) (pp125FAK)
KK	Src	Q9WUD9		Proto-oncogene tyrosine-protein kinase Src
KK	Hras1	P20171	Hras	GTPase HRas
KK	Rasgrf1	P28818		Ras-specific guanine nucleotide-releasing factor 1 (Ras-GRF1) (Guanine nucleotide-releasing protein) (GNRP) (P140 Ras-GRF)
KK	Aes	P63003	Esp1 Grg	Amino-terminal enhancer of split (Amino enhancer of split) (Protein ESP1) (R-esp1) (Protein GRG)
KK	Tle1	D3ZCM7		Protein Tle1
RC	Map1b	P15205		Microtubule-associated protein 1B
RC	Map1a	P34926	Mtap1a	Microtubule-associated protein 1A
RC	Ckap4	D3ZH41	Ckap4_predicted rCG_48989	Cytoskeleton-associated protein 4 (Predicted) (Protein Ckap4)
RC	Ubr4	Q2TL32	Rbaf600 Zubr1	E3 ubiquitin-protein ligase UBR4 (EC 6.3.2.-) (N-recognin-4) (Zinc finger UBR1-type protein 1)
RC	Mapre1	Q66HR2		Microtubule-associated protein RP/EB family member 1 (APC-binding protein EB1) (End-binding protein 1) (EB1)
RC	Hook3	Q7TQ77		Ac1288 (Protein Hook3)
RC	Hook3	F1MA65		Protein Hook3
MR	Mfn2	Q8R500	Fzo1a	Mitofusin-2
MR	Opa1	Q2TA68		Dynamin-like 120 kDa protein, mitochondrial
MR	Dnm1l	O35303	Dlp1	Dynamin-1-like protein (EC 3.6.5.5) (Dynamin-like protein)
MR		P84817	Mitochondrial fission 1 protein	FIS1_RAT
MR	Nfkb1	Q63369		Nuclear factor NF-kappa-B p105 subunit
MR	Chp1	P61023	Chp	Calcineurin B homologous protein 1
MR	Chp2	Q810D1		Calcineurin B homologous protein 2
MR	Fh	P14408	Fh1	Fumarate hydratase, mitochondrial (Fumarase) (EC 4.2.1.2)
MR	Pink1	D3Z9M9	Pink1_predicted rCG_31005	PTEN induced putative kinase 1 (Predicted)
MR	Park2	Q9JK66	Prkn	E3 ubiquitin-protein ligase parkin
MR	Bnip3	Q9ET45	rCG_47375	BCL2/adenovirus E1B 19 kDa-interacting protein 3 (Protein Bnip3) (RCG47375, isoform CRA_b) (RDCR-0202-2 protein)
NS	Rpl5	P09895		60S ribosomal protein L5
NS	Rpl11	P62914		60S ribosomal protein L11
NS	Rpl23	P62832		60S ribosomal protein L23
NS	Rps7	P62083		40S ribosomal protein S7
NS	Mdm2	D3ZVH5	Mdm2_predicted rCG_48669	Protein Mdm2
NS	Tp53	P10361	P53	Cellular tumor antigen p53 (Tumor suppressor p53)
NS	Npm1	P13084		Nucleophosmin
NS	Rrn3	B2GV13	LOC100910121	Protein LOC100910121
NS	Polr1a	O54889	Rpa1 Rpo1-4	DNA-directed RNA polymerase I subunit RPA1
NS	Mtor	P42346	Frap1 Raft1	Serine/threonine-protein kinase mTOR
NS	Prkaa2	Q09137	Ampk Ampk2	5'-AMP-activated protein kinase catalytic sub...
NS	Prkaa1 Ampk1	P54645		5'-AMP-activated protein kinase catalytic sub...
NS	Prkag1	P80385		5'-AMP-activated protein kinase subunit gamma...
NS	Prkab1	P80386		5'-AMP-activated protein kinase subunit beta-...
NS	Prkab2	Q9QZH4		5'-AMP-activated protein kinase subunit beta-...
NS	Sirt2	Q5RJQ4	Sir2l2	NAD-dependent protein deacetylase sirtuin-2
NS	Mapk8	P49185	Jnk1 Prkm8	Mitogen-activated protein kinase 8 (MAP kinase 8) (MAPK 8) (EC 2.7.11.24) (SAPK gamma) (Stress-activated protein kinase JNK1) (c-Jun N-terminal kinase 1) (p54 gamma)
NS	Mapk10	P49187	Jnk3 Prkm10	Mitogen-activated protein kinase 10 (MAP kinase 10) (MAPK 10) (EC 2.7.11.24) (SAPK-beta) (Stress-activated protein kinase JNK3) (c-Jun N-terminal kinase 3) (p54-beta)
NS	Mapk9	P49186	Jnk2 Prkm9	Mitogen-activated protein kinase 9
NS	Mapk3	P21708	Erk1 Prkm3	Mitogen-activated protein kinase 3 (MAP kinase 3) (MAPK 3) (EC 2.7.11.24) (ERT2) (Extracellular signal-regulated kinase 1) (ERK-1) (Insulin-stimulated MAP2 kinase) (MAP kinase isoform p44) (p44-MAPK) (MNK1) (Microtubule-associated protein 2 kinase) (p44-ERK1)
NS	Mapk1	P63086	Erk2 Mapk Prkm1	Mitogen-activated protein kinase 1 (MAP kinase 1) (MAPK 1) (EC 2.7.11.24) (ERT1) (Extracellular signal-regulated kinase 2) (ERK-2) (MAP kinase isoform p42) (p42-MAPK) (Mitogen-activated protein kinase 2) (MAP kinase 2) (MAPK 2)
NS	Eif2ak3	Q9Z1Z1	Pek Perk	Eukaryotic translation initiation factor 2-al...
NS	Hspa1a	Q07439	Hsp70-1 Hspa1 Hspa1b Hsp70-2 Hspa2	Heat shock 70 kDa protein 1A/1B
NS	Hspa1l	P55063	Hsp70-3	Heat shock 70 kDa protein 1-like
NS	Hspa1b	Q6LA95	hsp70.2 Hspa1a	Heat-shock protein 70
NS	Hspa14	Q6AYB4		Heat shock 70 kDa protein 14
NS	Hspa13	O35162	Stch	Heat shock 70 kDa protein 13
NS	Rpl26	P12749		60S ribosomal protein L26
NS	Rps3	P62909		40S ribosomal protein S3
NS	Rps19	P17074		40S ribosomal protein S19
NS	Rpl15	P61314		60S ribosomal protein L15
NS	Gltscr2	Q6QLN3	rCG_54547	Glioma tumor suppressor candidate region gene...
ES	Atf4	Q9ES19		Cyclic AMP-dependent transcription factor ATF-4 (cAMP-dependent transcription factor ATF-4) (Activating transcription factor 4) (rATF-4)
ES	Atf3	P29596	Lrf1	Cyclic AMP-dependent transcription factor ATF-3 (cAMP-dependent transcription factor ATF-3) (Activating transcription factor 3) (Liver regeneration factor 1) (LRF-1)
ES	Xbp1	Q9R1S4	Htf	X-box-binding protein 1
ES	Hspa5	P06761	Grp78	78 kDa glucose-regulated protein
ES	Calr	P18418		Calreticulin
ES	Canx	P35565		Calnexin
ES	Pdia3	P11598	Erp60 Grp58	Protein disulfide-isomerase A3
PN	Lgals1	P11762		Galectin-1
PN	Lgals3	P08699		Galectin-3
PN	Map2k3	B1H230	LOC100911550 rCG_34789	Map2k3 protein (Mitogen activated protein kinase kinase 3, isoform CRA_b) (Protein LOC100911550)
PN	Map2k3	Q498S1		Map2k3 protein
PN	Map2k6	Q925D6	Mkk6 rCG_34806	Mitogen-activated protein kinase kinase 6 (Mitogen-activated protein kinase kinase 6, isoform CRA_a) (Protein Map2k6)
PN	Mapk3	P21708	Erk1 Prkm3	Mitogen-activated protein kinase 3 (MAP kinase 3) (MAPK 3) (EC 2.7.11.24) (ERT2) (Extracellular signal-regulated kinase 1) (ERK-1) (Insulin-stimulated MAP2 kinase) (MAP kinase isoform p44) (p44-MAPK) (MNK1) (Microtubule-associated protein 2 kinase) (p44-ERK1)
PN	Mapk1	P63086	Erk2 Mapk Prkm1	Mitogen-activated protein kinase 1 (MAP kinase 1) (MAPK 1) (EC 2.7.11.24) (ERT1) (Extracellular signal-regulated kinase 2) (ERK-2) (MAP kinase isoform p42) (p42-MAPK) (Mitogen-activated protein kinase 2) (MAP kinase 2) (MAPK 2)
PN	Mapk7	P0C865	Bmk1 Erk5	Mitogen-activated protein kinase 7 (MAP kinase 7) (MAPK 7) (EC 2.7.11.24) (Big MAP kinase 1) (BMK-1) (Extracellular signal-regulated kinase 5) (ERK-5)
PN	Il1b	Q63264		Interleukin-1 beta
PN	Slc12a5	Q63633	Kcc2	Solute carrier family 12 member 5 (Electroneutral potassium-chloride cotransporter 2) (Furosemide-sensitive K-Cl cotransporter) (K-Cl cotransporter 2) (rKCC2) (Neuronal K-Cl cotransporter)
PN	Slc12a2	Q9QX10	Nkcc1	Na-K-Cl cotransporter
PN		P16391		RT1 class I histocompatibility antigen, AA al...
PN	RT1-B	P06341		Rano class II histocompatibility antigen, A b...
PN	RT1-Aw2	P15978		Class I histocompatibility antigen, Non-RT1.A...
PN	RT1-Ba	P20037		Rano class II histocompatibility antigen, B a...
PN	Cd74	P10247		H-2 class II histocompatibility antigen gamma...
PN	RT1-Bb	P29826		Rano class II histocompatibility antigen, B-1...
PN	RT1-Db1	P18211		Rano class II histocompatibility antigen, D-1...
PN	Mr1	O19477	Hlals	Major histocompatibility complex class I-rela...
PN	P2rx4	P51577		P2X purinoceptor 4 (P2X4) (ATP receptor) (Purinergic receptor)
PN	Tnfrsf1b	Q80WY6	Tnfr2	Tumor necrosis factor receptor superfamily me...
PN	Nos1	P29476	Bnos	Nitric oxide synthase, brain
PN	Nos3	Q62600		Nitric oxide synthase, endothelial
PN	Nos2	Q06518		Nitric oxide synthase, inducible
PN	Sigmar1	Q9R0C9	Oprs1	Sigma non-opioid intracellular receptor 1
PN	Grin1	P35439	Nmdar1	Glutamate receptor ionotropic, NMDA 1
